# Supplementary material for: Inpatient treatment for severe obesity: A retrospective cohort study in Brazil, comparing exposure variables in a secondary data analysis
Source: PLoS One. 2025 Jan 2;20(1):e0303489. doi: 10.1371/journal.pone.0303489 (PMC11694963; doi:10.1371/journal.pone.0303489)
Supplement: S1 Data — (XLS) [file pone.0303489.s001.xls]

## Sheet: databank
PACIENTS_WITH_3_MONTHS_TREATMENT	PATIENTS_WITH_6_MONTHS_TREATMENT	GENDER	AGE	SMOKING	DRINKING	PHYSICAL_ACTIVITY	DIABETES_MELLITUS	HIPERTENSION	HYPEERCHOLESTEROLEMIA	HYPERTRIGLYCERIDEMIA	HYPOTHYROIDISM	CORONARY_ARTERY_DISEASE	SLEEP_APNEA	SELF_REPORTED_DEPRESSION	HEPATIC_STEATOSIS	FERRITIN_ADMISSION	GGT_ADMISSION	GLUCOSE_ADMISSION	GLYCATED_HEMOGLOBIN_ADMISSION	TRIGLYCERIDES_ADMISSION	INSULLIN_ADMISSION	GOT_ADMISSION	GPT_ADMISSION	C_REACTIVE_PROTEIN_ADMISSION	ZINC_ADMISSION	HDL_CHOLESTEROL_ADMISSION	LDL_CHOLESTEROL_ADMISSION	TOTAL_CHOLESTEROL_ADMISSION	CPK_ADMISSION	FERRITIN_3_MONTHS	GGT_3_MONTHS	GLUCOSE_3_MONTHS	GLYCATED_HEMOGLOBIN_3_MONTHS	TRIGLYCERIDES_3_MONTHS	INSULLIN_3_MONTHS	GOT_3_MONTHS	GPT_3_MONTHS	C_REACTIVE_PROTEIN_3_MONTHS	ZINC_3_MONTHS	HDL_CHOLESTEROL_3_MONTHS	LDL_CHOLESTEROL_3_MONTHS	TOTAL_CHOLESTEROL_3_MONTHS	CPK_3_MONTHS	FERRITIN_6_MONTHS	GGT_6_MONTHS	GLUCOSE_6_MONTHS	GLYCATED_HEMOGLOBIN_6_MONTHS	TRIGLYCERIDES_6_MONTHS	INSULLIN_6_MONTHS
1	0	0	64	0	1	0	1	0	1	1	0	0	1	0	1	236	25	100	6	88	11	13.2	17.9	5.45	93	73	139	231	192	292	17	77	5.5	55	2.94	27	23.3	3.75	97	69	58	141	150	#NULL!	#NULL!	#NULL!	#NULL!	#NULL!	#NULL!
1	1	0	31	0	0	0	0	1	0	0	0	0	0	0	1	135	18	128	5.9	181	57.9	36.5	35.2	1.06	90	38	102	170	374	77	10	90	4.9	97	19.3	19.7	21.4	0.6	102	44	83	146	142	#NULL!	10	99	#NULL!	97	#NULL!
1	1	0	74	0	0	0	1	1	1	0	0	0	1	0	1	365	18	122	6.7	103	11.19	16.7	13.5	4.5	85	55	80	154	168	310	15	91	5.8	81	7	14	8.6	3.2	88	59	91	167	165	450	12	99	5.8	74	9.05
1	0	0	72	0	0	0	1	1	1	0	0	1	1	1	1	89	32	114	7.4	107	6.12	19	18	8.6	114	69	80	169	239	58	20	129	5.9	93	13.7	20	18	7.7	87	64	56	138	117	#NULL!	#NULL!	#NULL!	#NULL!	#NULL!	#NULL!
1	0	1	63	1	1	0	0	1	0	0	0	0	1	0	1	397	47	87	6.2	161	18.6	24.2	26.3	1.84	99	39	115	182	872	627	28	96	5.7	114	7.74	25	25	1.11	124	41	93	155	519	#NULL!	#NULL!	#NULL!	#NULL!	#NULL!	#NULL!
1	1	0	46	1	0	0	1	0	0	0	0	0	1	0	1	154	27	82	5.3	93	17.2	133	15.4	12.55	91.3	49	101	169	67	197	80	76	4.9	110	16.4	19.1	32.5	11.89	94.7	46	93	160	39	149	24	93	4.4	84	10
1	1	0	43	0	0	0	0	0	1	0	0	0	1	0	0	14	12	82	6	93	12.4	34.3	30.2	2.35	89.3	50	145	215	474	17	9	89	4.8	81	18.4	24.8	18.3	0.76	76.9	48	130	196	258	25	12	82	4.9	108	8.94
1	0	0	34	0	0	0	0	0	0	0	0	0	0	0	1	95	21	86	4.7	99	17.38	31.1	27.5	14.98	93.1	40	94	153	162	44	19	86	4.6	104	17.58	33.4	47.2	4.16	88	38	82	140	102	#NULL!	#NULL!	#NULL!	#NULL!	#NULL!	#NULL!
0	1	0	46	0	0	0	0	0	0	0	0	0	1	1	1	103	36	101	5.4	113	18.9	20	16.3	19.7	83	50	157	230	65	#NULL!	#NULL!	#NULL!	#NULL!	#NULL!	#NULL!	#NULL!	#NULL!	#NULL!	#NULL!	#NULL!	#NULL!	#NULL!	#NULL!	40	25	89	5.1	71	9
1	1	0	43	0	0	0	0	0	1	1	0	0	0	1	1	62	45	87	5.3	153	18.95	16.7	15	17.23	83	41	156	225	79	62	65	87	5.3	126	18.95	27.1	43.2	17.23	83	33	126	183	96	44	63	89	4.8	120	17
1	0	1	27	0	0	0	0	1	0	0	0	0	1	0	1	634	29	77	4.8	91	20	32	60	2.16	96	28	104	151	193	634	20	87	4.8	71	20	34	47	2.16	96	31	64	110	295	#NULL!	#NULL!	#NULL!	#NULL!	#NULL!	#NULL!
1	1	0	36	1	1	0	0	0	0	0	0	0	0	0	1	173	808	121	6.5	197	21.7	289	233	13.77	85	72	81	182	115	173	808	121	6.5	197	21.7	289	233	13.77	85	72	81	182	115	138	240	122	5	150	14
1	1	1	70	0	1	0	1	1	0	0	0	0	1	0	1	568	37	107	7	153	39	20.5	22.7	17.58	93.4	34	83	142	216	619	80	78	5.7	95	18	20.4	36.3	8.17	108.6	31	81	130	38	820	80	82	5.7	69	22.3
1	1	0	33	0	1	0	1	0	1	0	0	0	0	1	1	13	23	96	5.9	170	28.4	24	20.2	10.38	82.8	48	116	193	112	13	29	82	4.7	200	20.6	24.6	25.5	6.24	103.5	48	143	230	59	#NULL!	45	88	#NULL!	167	#NULL!
0	1	0	38	0	1	0	1	0	0	0	0	0	1	0	1	23	57	108	5.8	127	28.1	14	13.7	9	96	47	152	224	68	#NULL!	#NULL!	#NULL!	#NULL!	#NULL!	#NULL!	#NULL!	#NULL!	#NULL!	#NULL!	#NULL!	#NULL!	#NULL!	#NULL!	#NULL!	28	102	#NULL!	79	#NULL!
1	0	1	56	0	0	1	0	0	1	0	0	0	1	0	1	223	20	111	7.2	102	21.6	14.8	14.3	42.1	77	42	121	183	157	172	23	80	6.1	107	15.82	17.6	23.2	19	89	35	121	177	57	#NULL!	#NULL!	#NULL!	#NULL!	#NULL!	#NULL!
1	1	0	40	0	0	0	0	0	1	1	0	0	1	1	1	343	108	97	5.5	117	24	37.8	56.8	40.86	79	35	135	192	107	230	96	102	5.5	103	21.2	45	68.4	40.91	85	38	124	183	124	#NULL!	64	99	#NULL!	84	#NULL!
1	1	0	69	1	1	0	0	0	0	0	1	1	1	0	1	172	15	85	6	99	25.7	15.8	22	6.72	84	57	181	260	61	172	20	95	6	100	25.7	16.4	22.9	6.72	84	52	131	204	95	178	16	103	5.3	127	14.3
1	0	0	19	0	0	0	0	1	0	0	0	0	0	0	0	42	24	86	5.4	105	47.6	17.3	15.2	8.28	91.3	49	72	140	83	61	14	79	5.3	71	17.8	18.3	18.1	7.47	96	64	70	149	122	#NULL!	#NULL!	#NULL!	#NULL!	#NULL!	#NULL!
0	1	1	19	0	0	0	0	0	1	0	0	0	1	0	1	262	32	91	5.4	191	45	38	31	12	107	43	133	209	330	#NULL!	#NULL!	#NULL!	#NULL!	#NULL!	#NULL!	#NULL!	#NULL!	#NULL!	#NULL!	#NULL!	#NULL!	#NULL!	#NULL!	120	29	82	5	76	16.7
1	0	1	45	0	1	0	0	1	0	1	0	0	1	0	1	550	17	94	5.5	177	21.5	19.4	30.4	29.67	81	34	165	232	88	550	9	85	5.5	142	21.5	124.7	73.1	29.67	81	30	151	208	88	#NULL!	#NULL!	#NULL!	#NULL!	#NULL!	#NULL!
0	1	0	75	0	0	0	0	1	0	0	0	0	0	1	0	262	20	79	4.9	112	14.41	22.5	16.5	7.47	76	55	169	248	107	#NULL!	#NULL!	#NULL!	#NULL!	#NULL!	#NULL!	#NULL!	#NULL!	#NULL!	#NULL!	#NULL!	#NULL!	#NULL!	#NULL!	342	12	70	4.5	82	11.12
1	1	1	38	0	1	1	0	1	0	1	0	0	1	0	1	523	77	80	5.4	154	21.6	17.3	27.8	10.09	110	56	153	238	118	523	77	80	5.4	154	21.6	17.3	27.8	10.09	110	56	153	238	118	323	77	95	4.5	108	17.5
1	1	1	30	0	1	0	0	1	1	0	0	0	1	1	1	329	92	81	5.3	49	56.3	26	49	1.69	76.4	32	160	219	164	329	68	85	5.3	142	56.3	32	61	1.69	76.4	29	118	172	166	346	75	67	4.9	100	12.2
0	1	0	72	0	0	0	0	1	0	0	1	1	1	1	1	180	21	86	5.5	116	13.7	23	18.9	8.04	86.6	72	129	223	324	#NULL!	#NULL!	#NULL!	#NULL!	#NULL!	#NULL!	#NULL!	#NULL!	#NULL!	#NULL!	#NULL!	#NULL!	#NULL!	#NULL!	381	15	88	5.9	109	8.48
0	1	0	79	0	0	0	0	0	1	1	0	0	0	0	0	157	28	101	6.1	178	13	20.7	15.4	8.93	75.6	54	95	176	169	#NULL!	#NULL!	#NULL!	#NULL!	#NULL!	#NULL!	#NULL!	#NULL!	#NULL!	#NULL!	#NULL!	#NULL!	#NULL!	#NULL!	200	32	97	6.7	120	13.3
1	1	0	59	0	0	0	1	1	1	1	1	1	1	1	1	199	33	112	6.4	207	23.4	22.4	19.1	7.42	107	34	88	152	209	202	21	109	5.88	129	38.5	15.4	17.2	6.47	95.3	41	62	124	86	#NULL!	11	95	#NULL!	116	#NULL!
0	1	0	65	1	1	0	1	1	1	1	0	0	0	0	1	103	20	187	7.7	261	16.7	23.5	17.9	16.8	74	39	95	171	271	#NULL!	#NULL!	#NULL!	#NULL!	#NULL!	#NULL!	#NULL!	#NULL!	#NULL!	#NULL!	#NULL!	#NULL!	#NULL!	#NULL!	124	19	134	6.4	216	26
1	0	0	36	1	1	0	0	0	0	0	1	1	0	1	1	319	29	85	5.6	72	18.73	29	42	15.86	77.9	36	132	184	172	319	21	82	5.6	65	18.73	31	16	15.86	77.9	32	116	164	108	#NULL!	#NULL!	#NULL!	#NULL!	#NULL!	#NULL!
1	0	1	40	1	1	0	1	1	0	0	0	0	1	0	1	579	51	110	5.8	173	58.7	37.4	47	7.9	91.1	44	153	228	724	956	29	100	5	102	18	19.3	17.2	1.86	105	50	128	198	142	#NULL!	#NULL!	#NULL!	#NULL!	#NULL!	#NULL!
1	0	1	40	0	1	1	1	1	0	1	0	0	1	0	1	721	216	169	9.7	129	24.8	28.7	33	26.88	76.1	36	90	149	187	762	87	126	7.4	194	34.3	15	17	10.5	89.5	34	132	199	109	#NULL!	#NULL!	#NULL!	#NULL!	#NULL!	#NULL!
1	0	1	42	1	1	0	0	1	1	1	0	0	1	0	1	305	70	120	5.8	254	50	39.8	68.3	6.28	103	33	107	176	388	286	57	86	5.1	104	21.03	31.4	41.5	14.28	101	35	114	170	351	#NULL!	#NULL!	#NULL!	#NULL!	#NULL!	#NULL!
0	1	0	48	0	0	1	1	1	1	1	0	0	1	0	1	413	10	109	6.9	225	6.69	45.2	24.7	5.11	89	42	131	209	222	#NULL!	#NULL!	#NULL!	#NULL!	#NULL!	#NULL!	#NULL!	#NULL!	#NULL!	#NULL!	#NULL!	#NULL!	#NULL!	#NULL!	7	15	74	5.3	88	7.4
1	0	1	68	1	1	1	0	1	1	1	0	0	1	0	1	581	36	105	6.3	150	24.1	50	83.8	1.79	91	41	153	222	174	502	28	87	5.7	89	17.5	35	66	2.03	90	48	45	110	196	#NULL!	#NULL!	#NULL!	#NULL!	#NULL!	#NULL!
0	1	0	39	0	1	0	0	0	0	0	1	1	1	0	1	413	78	96	5.7	220	59.8	93.2	187.6	7.07	79	33	160	232	146	#NULL!	#NULL!	#NULL!	#NULL!	#NULL!	#NULL!	#NULL!	#NULL!	#NULL!	#NULL!	#NULL!	#NULL!	#NULL!	#NULL!	#NULL!	17	91	#NULL!	79	#NULL!
1	1	0	43	0	0	0	1	0	1	1	0	0	0	0	1	98	52	88	6.3	102	84.5	33.7	53.9	5.4	83.2	71	159	252	103	82	33	99	5.9	101	72.2	23.6	37.5	8.36	105.4	47	59	124	121	#NULL!	29	93	#NULL!	98	#NULL!
1	0	0	64	0	0	0	0	0	1	1	0	0	1	0	1	374	14	103	5.7	139	28.1	20.6	16.8	3.54	82.9	65	153	244	130	278	12	94	5.2	110	14.6	19.2	17.6	2.99	80.9	61	139	223	112	#NULL!	#NULL!	#NULL!	#NULL!	#NULL!	#NULL!
1	1	0	41	0	1	0	0	1	1	1	0	0	1	1	1	74	112	106	6.1	97	31	22.9	24.5	13.67	99.2	56	114	190	140	41	114	91	5.5	113	39.9	31.2	75.7	10.81	69.8	56	133	211	48	#NULL!	101	90	#NULL!	73	#NULL!
0	1	1	71	1	1	0	1	0	1	1	0	0	1	0	1	266	48	102	5.9	165	36.29	17.5	17.2	8	98	45	82	158	126	#NULL!	#NULL!	#NULL!	#NULL!	#NULL!	#NULL!	#NULL!	#NULL!	#NULL!	#NULL!	#NULL!	#NULL!	#NULL!	#NULL!	219	32	96	5.3	111	38
1	1	0	51	1	1	0	0	0	0	0	0	0	0	1	0	52	16	91	5.1	104	18.6	20.1	15.5	7.93	61	71	136	228	67	41	10	90	4.8	89	23.1	22.3	13.9	1.49	63	52	150	221	82	#NULL!	7	89	#NULL!	66	#NULL!
1	1	0	72	1	1	0	1	1	1	1	1	0	1	1	1	231	65	90	6.1	86	20.9	69	96.7	9	62.3	69	149	237	259	90	27	88	5.6	79	12.7	46.4	47.9	10.84	80.5	48	61	125	73	#NULL!	16	90	#NULL!	80	#NULL!
1	1	0	67	1	0	0	1	1	1	0	1	1	1	0	1	249	43	96	5.7	176	14.61	26.3	44.4	6.3	111	60	144	235	106	451	82	126	6.5	181	13.87	39.2	59	6.53	98	68	154	258	242	318	41	121	6.2	211	8.66
1	0	0	20	0	0	0	0	0	0	1	0	0	0	0	1	121	106	88	5.4	159	22.7	17.1	21.6	31.26	69	33	106	166	63	103	73	83	5.4	119	12	21	37	31.73	86	29	94	145	57	#NULL!	#NULL!	#NULL!	#NULL!	#NULL!	#NULL!
1	0	0	32	0	0	1	0	0	1	0	0	0	1	0	0	147	30	87	5.5	93	20.1	15.8	14.3	19.46	116.8	55	175	251	156	111	30	84	5	87	13.5	18	17.8	21	92.1	52	110	180	211	#NULL!	#NULL!	#NULL!	#NULL!	#NULL!	#NULL!
1	1	0	33	0	0	0	0	0	0	1	0	0	1	1	0	74	22	85	5.2	84	28.5	18.9	7.2	25.82	74.2	44	114	176	133	47	10	88	4.9	76	37.1	15	4.8	10.18	67.9	38	93	148	62	52	9	82	4.6	72	16.8
1	0	0	21	0	0	0	1	0	1	1	0	0	0	0	0	156	30	83	4.8	124	40.2	17.9	30.1	5.28	84	49	132	204	91	88	22	70	4.2	95	24.8	18.3	33.5	1.59	70	41	94	154	178	#NULL!	#NULL!	#NULL!	#NULL!	#NULL!	#NULL!
1	1	0	22	0	0	0	0	0	0	0	0	0	0	1	0	167	149	92	5.6	124	55	36	32	1.6	83	33	74	128	120	53	79	80	4.9	107	24.7	37	83	3.3	74.5	49	52	120	96	75	27	81	5	90	15
1	1	1	43	1	1	0	0	1	0	1	0	0	1	0	1	235	41	102	5.8	114	21.1	24.3	28.3	2.56	91.8	42	152	217	225	159	16	85	5.1	45	5.8	19.5	19.6	1.51	88.6	44	93	150	178	139	20	86	5.1	39	3.26
1	0	0	15	0	0	0	0	0	0	0	0	0	0	0	1	66	10	79	5.3	159	40.7	78.7	41.7	2.53	90	29	105	161	82	74	9	80	5.1	184	36.5	46.6	12.5	3.69	85	32	101	161	62	#NULL!	#NULL!	#NULL!	#NULL!	#NULL!	#NULL!
1	1	0	26	0	1	0	0	0	0	1	0	0	1	1	0	241	90	92	4.2	146	13.7	19.6	23	3.8	96	42	153	223	59	91	25	85	5.2	147	11	13.1	15.5	1.33	86	42	107	175	63	#NULL!	46	100	#NULL!	200	#NULL!
1	1	0	46	0	0	0	0	0	0	0	0	0	1	0	1	0.82	34	91	5.9	128	32.6	25.8	40.2	10.12	108.2	49	103	174	142	99	45	94	5.5	76	39.7	14.4	28	3.6	124	57	99	173	60	#NULL!	70	102	#NULL!	126	#NULL!
1	1	0	36	0	1	0	0	0	0	0	0	0	1	0	0	385	62	94	5.1	140	23.6	23.5	36.9	15.98	92	40	85	149	205	433	140	81	4.7	78	9.93	49	137	7.13	92	44	112	173	227	#NULL!	57	80	#NULL!	81	#NULL!
1	1	0	51	0	0	0	1	1	0	1	0	0	1	1	1	68	24	141	7.5	211	47	16.9	14.8	10.6	78	46	68	142	125	105	296	71	5.5	141	33	28.7	47.5	20.46	90.6	51	81	156	35	56	34	57	5.2	95	8.71
1	0	0	57	0	0	0	1	1	0	0	1	1	1	1	1	297	30	122	7.7	121	25.4	18.7	22.5	17.15	129	37	119	179	70	128	19	90	5.5	96	8.05	20.6	22.1	5.52	96.2	42	81	141	54	#NULL!	#NULL!	#NULL!	#NULL!	#NULL!	#NULL!
1	1	0	35	0	0	0	0	0	0	0	0	0	1	0	1	259	49	73	5.3	106	41.1	26.5	38	8.65	92.8	35	117	173	117	215	47	81	5.1	67	27.7	25.7	27.1	4.18	91.4	43	92	150	126	#NULL!	51	89	#NULL!	54	#NULL!
1	0	0	23	0	1	0	1	0	1	1	0	0	1	1	1	207	445	85	5.9	157	58.3	43.9	35.6	1.31	118	49	165	244	445	268	59	80	5.7	114	45	31	59	2.7	113	40	127	189	383	#NULL!	#NULL!	#NULL!	#NULL!	#NULL!	#NULL!
1	0	0	52	1	1	0	0	0	1	0	0	0	1	0	1	390	28	93	5.8	131	28.8	27.2	29.8	14.37	103.6	45	185	257	290	247	16	94	5.8	127	17.1	26.6	35.5	3.1	92	49	68	138	128	#NULL!	#NULL!	#NULL!	#NULL!	#NULL!	#NULL!
1	1	0	56	0	0	0	0	0	0	0	0	0	0	0	0	228	86	96	6	141	21.5	39.6	51	16.67	87.1	37	115	177	108	228	47	88	6	130	21.5	30.8	40.8	16.67	87.1	43	113	181	139	123	37	108	4.7	125	17.8
1	1	0	40	0	0	0	1	1	0	0	0	0	1	0	1	30	17	90	5.6	119	15.6	42.7	43.1	14.74	62	42	86	150	107	99	29	108	5.8	96	37.9	64	70	18	81	39	93	151	99	30	17	90	5.6	119	15.6
1	1	0	25	0	0	0	0	0	0	0	0	0	0	0	1	52	21	88	5	81	23	23	30.3	14	78.9	42	62	120	124	50	12	82	4.3	62	14.1	26.4	81.8	4.12	94.9	46	52	112	146	80	16	81	4.7	44	3.9
1	0	0	47	1	1	0	0	0	0	0	1	1	0	0	0	130	16	83	4.1	143	10.9	25	26	2.09	72	89	102	215	112	67	7	92	4.8	104	15	30	20	0.95	81	89	67	175	210	#NULL!	#NULL!	#NULL!	#NULL!	#NULL!	#NULL!
1	0	0	56	1	1	0	1	1	0	1	1	1	1	1	1	151	98	133	6.2	359	73.66	27	30	14.39	102	32	150	237	209	126	150	90	5.1	171	41.34	23.2	35.1	5.49	91	28	73	155.4	100	#NULL!	#NULL!	#NULL!	#NULL!	#NULL!	#NULL!
1	0	0	53	0	0	1	0	1	1	0	0	0	0	0	0	522	28	84	5.8	71	29.32	28.5	29.8	12.52	74	38	125	180	531	460	14	85	5.2	59	12.69	22.6	21.8	10.46	82	40	66	120	262	#NULL!	#NULL!	#NULL!	#NULL!	#NULL!	#NULL!
1	1	0	71	1	1	0	0	1	0	0	1	0	0	0	1	150	34	84	5.7	93	13	17	10	5.3	67	62	146	228	244	147	41	78	5.7	43	6.36	22	21	11.45	92.6	69	35	116	199	162	34	87	5.7	46	5.6
0	1	0	44	0	1	0	0	0	0	0	0	0	1	0	1	53	16	94	4.3	97	16.8	16.3	13.9	10.07	78	42	132	194	99	#NULL!	#NULL!	#NULL!	#NULL!	#NULL!	#NULL!	#NULL!	#NULL!	#NULL!	#NULL!	#NULL!	#NULL!	#NULL!	#NULL!	79	9	80	#NULL!	75	#NULL!
1	0	0	49	1	1	0	0	1	0	0	1	1	0	1	0	21	60	79	4.9	105	7.53	19.3	17.4	5.32	69	97	143	262	72	17	51	84	5.6	98	15.74	22.4	22.7	4.29	80	103	108	230	75	#NULL!	#NULL!	#NULL!	#NULL!	#NULL!	#NULL!
1	0	0	32	0	0	0	0	0	0	0	0	0	1	0	1	19	24	91	5.3	85	21.4	21.8	20.1	13.02	84	43	112	173	256	53	34	85	5.2	141	20	37	71	8.2	79	42	114	181	277	#NULL!	#NULL!	#NULL!	#NULL!	#NULL!	#NULL!
1	0	0	55	1	0	1	0	0	0	0	0	0	0	0	1	108	21	109	6	149	19.2	17.6	20.4	1.37	95	93	105	224	118	126	14	92	5.9	93	13.7	20.5	17.5	3.24	98	67	122	208	188	#NULL!	#NULL!	#NULL!	#NULL!	#NULL!	#NULL!
0	1	0	33	0	0	1	0	1	1	0	1	1	1	1	1	140	27	96	5.8	142	49.9	85.5	83.8	7.54	93.3	38	162	227	81	#NULL!	#NULL!	#NULL!	#NULL!	#NULL!	#NULL!	#NULL!	#NULL!	#NULL!	#NULL!	#NULL!	#NULL!	#NULL!	#NULL!	#NULL!	16	84	#NULL!	73	#NULL!
1	1	0	28	0	0	0	0	0	0	0	0	0	1	1	1	69	24	74	5.1	85	15.7	17.9	13.5	15.74	71.4	48	115	181	71	29	13	76	4.8	72	12.1	14.6	11.9	3.31	85.8	41	93	150	112	#NULL!	18	79	#NULL!	96	#NULL!
1	0	1	45	1	1	0	1	0	1	1	0	0	1	1	1	213	58	85	5.2	138	10.9	13.1	19	1.53	86	41	85	150	120	293	40	94	5.5	130	29.2	15.8	23.7	3.21	92	37	211	276	141	#NULL!	#NULL!	#NULL!	#NULL!	#NULL!	#NULL!
1	0	1	48	0	0	0	0	1	0	0	0	0	1	0	0	482	56	85	5.5	91	25.96	22.2	32	8.56	92.2	45	140	205	223	455	59	86	5.3	132	14.41	24.3	46.9	15.5	65.7	35	142	203	90	#NULL!	#NULL!	#NULL!	#NULL!	#NULL!	#NULL!
1	1	1	27	0	1	0	0	0	0	0	0	0	1	0	0	182	28	73	5.2	86	13.1	30.6	27.1	18.8	88	50	104	172	492	58	17	81	4.9	77	20.2	27	33	4.53	88	37	80	133	146	100	33	80	5.1	70	10.9
1	1	1	52	0	0	1	0	0	0	0	1	1	1	0	1	172	15	95	5.2	122	17.2	28.8	35	2.04	81.4	61	93	176	101	210	15	84	5	79	14.1	21	25.4	2.76	103.9	52	77	145	49	#NULL!	13	82	#NULL!	76	#NULL!
1	1	1	63	1	1	1	1	1	1	0	0	0	1	0	1	1019	85	112	5.4	115	29.4	44	27	8.24	96	46	164	233	323	756	26	91	5.4	69	15.4	25	18	3.99	112	32	41	88	123	1.004	37	93	6	78	21.4
1	0	1	44	0	1	0	0	0	0	0	0	0	1	0	1	204	40	95	5.8	142	35.33	24.4	27.3	12.57	68	84	126	235	369	200	31	88	5.3	64	11.32	18.4	18.7	10.85	74	66	84	164	188	#NULL!	#NULL!	#NULL!	#NULL!	#NULL!	#NULL!
1	0	0	41	0	1	0	1	1	0	0	0	0	0	0	1	174	50	137	12.7	316	3.81	19.6	9.6	7.31	125	36	171	261	35	195	137	96	7.4	228	6.31	25	33.2	16.4	107.5	44	110	189	27	#NULL!	#NULL!	#NULL!	#NULL!	#NULL!	#NULL!
0	1	0	44	0	0	0	0	1	1	1	0	0	1	1	1	125	15	101	5.4	144	14.7	11.9	9.6	16.36	65	46	160	233	148	#NULL!	#NULL!	#NULL!	#NULL!	#NULL!	#NULL!	#NULL!	#NULL!	#NULL!	#NULL!	#NULL!	#NULL!	#NULL!	#NULL!	#NULL!	10	93	#NULL!	95	#NULL!
1	0	0	42	0	1	0	1	1	1	0	0	0	1	0	0	93	37	92	5.7	118	25.7	13.2	13.2	17.96	76	51	124	198	80	98	27	84	5.2	67	13.5	14	15	14	103	29	142	187	143	#NULL!	#NULL!	#NULL!	#NULL!	#NULL!	#NULL!
1	0	0	37	0	0	0	0	0	1	0	0	0	0	1	0	93	11	91	5.7	85	11.5	11.9	9.1	18.19	93.8	73	187	279	70	67	6	82	4.6	78	8.22	20.5	14.6	8.73	84.4	62	117	196	179	#NULL!	#NULL!	#NULL!	#NULL!	#NULL!	#NULL!
1	0	0	42	0	1	1	0	1	1	0	0	0	1	1	0	103	37	91	5.4	109	20.5	15.6	15.7	7.62	102	52	137	211	61	80	91	94	5.8	99	6.04	25.2	40	11.45	94	47	146	214	53	#NULL!	#NULL!	#NULL!	#NULL!	#NULL!	#NULL!
1	1	0	45	0	0	0	0	0	1	1	0	0	0	1	1	119	179	115	6.2	200	40.3	61	87.8	87.76	92.2	39	94	163	211	21	34	98	5.6	133	22.1	26.4	42.4	2.99	100	48	69	138	164	#NULL!	70	94	#NULL!	90	#NULL!
1	1	0	25	0	0	0	0	0	1	0	0	0	0	0	0	48	19	79	5.4	103	6.6	16.6	9.4	7.74	99.1	46	174	242	102	33	11	71	5.3	140	11	20	13	3.4	73	37	123	185	183	54	14	81	5	94	7.69
1	0	0	23	0	0	0	1	0	1	0	0	0	1	1	0	121	19	77	4.5	82	24.6	21.7	17.5	8.48	77	43	113	174	177	109	10	88	4.5	75	24	22	21	9.1	66	41	110	167	138	#NULL!	#NULL!	#NULL!	#NULL!	#NULL!	#NULL!
1	0	1	24	0	0	0	1	1	0	0	0	0	1	1	0	102	41	75	5	86	16.43	21.6	21	17.41	108	30	101	149	82	69	19	76	4.5	90	20.79	27	37.2	5.29	116	28	91	137	56	#NULL!	#NULL!	#NULL!	#NULL!	#NULL!	#NULL!
1	1	1	29	0	0	0	0	0	1	0	0	0	1	0	1	208	69	84	5.9	111	41	48.5	99.6	35	78	33	135	190	158	78	69	84	5	111	24.2	48.5	99.6	19.41	78	33	135	190	158	78	41	81	5	74	24.2
1	1	0	49	0	0	0	0	1	0	0	1	1	1	0	1	53	41	112	9	147	23.9	11.1	12.2	12.78	109	33	129	188	115	52	178	102	5.4	152	13	15	32	9.27	81.5	38	154	220	51	52	184	93	5.4	152	13
0	1	0	45	0	1	0	0	0	0	0	1	1	0	0	1	79	25	86	5.1	136	17.5	17.6	10	11.39	89.4	49	121	195	99	#NULL!	#NULL!	#NULL!	#NULL!	#NULL!	#NULL!	#NULL!	#NULL!	#NULL!	#NULL!	#NULL!	#NULL!	#NULL!	#NULL!	127	19	86	5.2	54	9.33
1	1	0	54	0	0	0	1	1	1	0	0	0	1	0	1	138	23	154	7	87	31.9	15	12.1	32.38	87.5	56	130	205	158	111	17	86	5.9	69	17.9	16.2	12.7	15.77	98.3	46	91	153	88	#NULL!	16	101	#NULL!	60	#NULL!
1	0	1	47	0	1	1	0	1	0	0	0	0	1	0	1	980	41	105	5.4	214	34	29.9	50.8	0.87	100	30	78	139	494	908	22	89	4.8	109	17	29.5	45.7	0.95	90	30	63	112	291	#NULL!	#NULL!	#NULL!	#NULL!	#NULL!	#NULL!
1	1	0	44	0	0	0	0	1	0	0	0	0	0	0	0	34	12	90	5.5	67	17.7	17.1	3.9	8.91	60	56	59	129	109	31	10	88	5.7	78	15	18	5.2	7.43	88.5	52	66	134	84	47	7	89	5.4	63	16.2
1	1	0	71	0	0	0	1	1	1	1	1	1	1	1	1	74	16	96	5.7	114	9.27	17.3	13.8	13.97	102.3	92	134	249	54	68	12	96	5.6	72	11.52	19.8	17.1	1.88	102.3	70	66	150	59	91	11	91	5.7	93	10
1	1	0	82	0	0	0	1	1	1	0	1	1	0	0	1	166	19	110	5.3	175	14.05	19.5	13.6	3.5	112	57	170	259	286	215	11	101	4.9	92	10.9	22.4	18.5	1.05	99	63	35	116	148	#NULL!	9	89	#NULL!	83	#NULL!
1	0	0	45	0	0	1	0	0	0	0	0	0	1	0	1	73	31	96	5.4	210	19.55	21.7	24.7	9.1	88	40	126	201	116	46	14	86	5.3	109	11.98	16.6	18.7	4.01	114	33	115	170	77	#NULL!	#NULL!	#NULL!	#NULL!	#NULL!	#NULL!
1	0	1	36	1	1	1	1	1	0	1	0	0	1	0	1	28	93	122	7.1	375	5.2	54.4	67.8	6.12	86.6	52	107	209	179	26	25	74	5.4	75	5.2	21.6	27	3.27	91	39	81	136	106	#NULL!	#NULL!	#NULL!	#NULL!	#NULL!	#NULL!
1	0	1	71	1	1	0	0	1	1	1	0	0	1	0	1	300	28	113	5.5	168	61.4	25	39.7	1.47	92	40	60	125	404	313	20	88	5.1	82	26.9	29.7	38.2	1.06	74	44	44	104	252	#NULL!	#NULL!	#NULL!	#NULL!	#NULL!	#NULL!
1	0	1	67	0	1	1	1	1	0	1	0	0	1	0	1	825	61	160	9.1	159	16.6	19.6	22.6	0.98	89	35	52	111	166	674	66	87	6.3	60	6.5	19	27	0.78	84	47	70	131	97	#NULL!	#NULL!	#NULL!	#NULL!	#NULL!	#NULL!
1	0	1	59	0	1	0	1	1	0	0	0	0	1	0	1	292	24	103	6.1	100	18.7	22.3	30.4	6.59	105.7	57	72	148	161	122	7	96	5.8	70	10.8	18.8	19.6	3.4	95	50	65	130	133	#NULL!	#NULL!	#NULL!	#NULL!	#NULL!	#NULL!
1	0	1	70	1	1	0	1	1	0	0	1	1	1	0	1	276	32	126	7.4	143	18.6	23.5	29.2	18.38	95	58	117	201	124	282	12	88	5.6	114	9.89	18.1	17.5	38.27	80	44	117	183	58	#NULL!	#NULL!	#NULL!	#NULL!	#NULL!	#NULL!
1	0	1	64	0	1	1	0	1	0	0	1	1	1	0	1	347	48	110	5.8	170	29	21	36	18	69	29	108	166	47	310	25	97	5.3	120	15.5	19.5	36.1	16.79	68	26	78	126	32	#NULL!	#NULL!	#NULL!	#NULL!	#NULL!	#NULL!
1	0	1	37	0	0	0	0	0	0	1	0	0	1	0	1	295	42	106	5.6	209	26.5	21	41	11	92	35	114	182	265	111	18	95	5.3	104	24.47	18.4	29	3.53	83	36	75	130	235	#NULL!	#NULL!	#NULL!	#NULL!	#NULL!	#NULL!
1	0	1	28	0	0	0	0	0	0	0	0	0	1	0	1	249	37	84	5.4	119	14.5	18	29	0.73	77	40	97	159	101	268	17	72	4.9	90	7.42	43.1	43.7	2.79	113.8	39	103	160	981	#NULL!	#NULL!	#NULL!	#NULL!	#NULL!	#NULL!
1	0	0	36	0	1	1	0	1	1	0	0	0	1	1	0	72	10	90	5	64	11.4	20.5	17.3	1.25	83.9	98	105	218	167	93	7	79	5	62	12.9	28.7	25.3	3.3	68.1	69	106	189	308	#NULL!	#NULL!	#NULL!	#NULL!	#NULL!	#NULL!
1	1	0	49	0	1	0	0	0	0	0	1	1	1	0	1	351	9	88	5.2	116	6.52	26.1	15	2.02	125.7	53	156	232	120	328	10	84	4.9	83	9.38	17.1	14.3	1.56	144.7	42	110	168	93	#NULL!	8	82	#NULL!	94	#NULL!
1	1	0	75	1	1	0	1	0	1	0	1	1	1	0	1	66	23	93	5.8	69	26.9	18.1	18.9	3.7	94.6	86	75	176	366	66	23	93	5.8	69	26.9	18.1	18.9	3.7	94.6	86	75	176	172	41	26	86	5.4	85	20.9
1	0	1	74	1	1	0	1	1	1	1	1	1	1	0	1	126	54	114	6.2	118	9.94	21.3	19.2	1.77	60.3	53	43	116	201	195	23	101	6.1	99	10.2	18.6	17	0.71	104	53	41	112	78	#NULL!	#NULL!	#NULL!	#NULL!	#NULL!	#NULL!
1	0	0	51	0	0	1	0	1	0	0	0	0	0	0	0	49	31	85	5.2	97	18.9	21.1	21.8	17.04	65	44	149	214	117	40	36	84	5.2	67	16.3	35.1	73.9	9.42	87	36	129	181	110	#NULL!	#NULL!	#NULL!	#NULL!	#NULL!	#NULL!
1	1	0	52	0	1	0	0	1	1	0	0	0	1	0	0	102	25	92	5.8	85	15	17	11	12	83	56	127	201	202	95	14	88	5.3	68	17	18	12	5	86	47	65	126	187	#NULL!	14	90	#NULL!	75	#NULL!
1	0	0	67	0	1	1	1	0	1	1	0	1	0	0	0	190	30	182	7	139	15.8	13.6	17.2	3.86	102	53	33	108	67	82	19	105	5.7	69	10.4	21.9	24	2.23	93	58	28	101	56	#NULL!	#NULL!	#NULL!	#NULL!	#NULL!	#NULL!
1	1	0	31	0	1	0	1	0	0	0	0	0	1	0	1	103	30	84	4.5	70	16.1	15.8	13.8	4.24	86	45	84	145	101	71	25	78	4.9	67	12.2	23.1	28.3	4.24	78	47	89	151	100	#NULL!	18	87	#NULL!	69	#NULL!
1	0	0	30	0	1	0	0	0	0	1	0	0	1	0	1	244	43	86	5.5	130	14.7	32	20	16.08	102.9	39	130	194	170	95	19	84	5.1	81	9.68	21	22	2.93	118	36	126	180	211	#NULL!	#NULL!	#NULL!	#NULL!	#NULL!	#NULL!
1	1	0	19	0	0	1	1	1	1	1	0	0	1	1	1	51	15	80	4.8	175	21.1	14.4	12.4	6.07	96	41	115	185	144	51	26	76	4.6	134	18.5	21.8	49.7	5.6	65	41	94	158	116	#NULL!	20	77	#NULL!	103	#NULL!
1	1	0	24	0	1	0	0	0	0	0	0	0	1	1	1	246	75	86	5.5	152	40	32.1	53.1	4.8	70.7	39	91	155	408	139	51	77	5.3	125	33	24.8	37.1	1.86	87.3	29	78	130	280	#NULL!	42	76	#NULL!	77	#NULL!
1	0	0	32	0	1	0	1	0	1	1	0	0	1	1	1	209	33	100	6.1	187	30.9	20.9	26.4	7	136	40	163	237	73	93	19	91	5.5	126	8.04	18.3	21.9	6.6	120	36	151	212	72	#NULL!	#NULL!	#NULL!	#NULL!	#NULL!	#NULL!
1	1	0	19	0	0	0	0	1	0	1	0	0	1	1	0	134	22	91	5.8	224	32	18	17	14.78	116	41	132	209	69	182	33	75	5.3	157	18.7	32.1	51.6	8.51	106	38	90	158	95	177	16	75	5.3	103	20.4
1	0	0	34	0	0	0	1	1	1	1	0	0	0	0	0	43	18	84	5.4	57	12.7	31	31	2.55	82	47	113	174	340	21	10	84	5.4	99	10.2	18.3	13.7	3.12	79	35	125	181	133	#NULL!	#NULL!	#NULL!	#NULL!	#NULL!	#NULL!
1	1	0	29	0	0	0	0	0	1	1	0	0	1	0	1	103	20	80	5.6	93	11	18.1	13.6	17.02	101.7	52	200	273	153	50	10	93	5.3	76	7.8	15.6	12.5	4.37	94	48	126	191	91	41	10	79	5.3	72	4.78
1	0	1	39	0	1	0	1	1	1	0	0	0	1	0	1	112	36	126	5.6	129	40	29.8	66.5	9.69	71.9	40	133	197	130	112	30	87	5.2	77	39.8	65	193.3	2.43	80.9	37	58	111	146	#NULL!	#NULL!	#NULL!	#NULL!	#NULL!	#NULL!
1	0	0	35	1	0	0	0	0	0	0	0	0	1	0	1	12	19	103	5.8	129	28.94	18.6	17.3	7.53	77	62	111	197	134	16	22	86	5.3	79	11.8	13.6	22.3	6.53	55	51	91	159	58	#NULL!	#NULL!	#NULL!	#NULL!	#NULL!	#NULL!
1	0	0	24	0	0	0	0	1	0	1	0	0	1	0	1	430	119	99	5.4	267	62.6	70.2	136	7.67	129	42	140	223	120	205	27	83	4.6	77	22.5	20.3	35.2	3.03	100	42	89	148	83	#NULL!	#NULL!	#NULL!	#NULL!	#NULL!	#NULL!
1	0	0	23	0	1	0	0	0	0	0	0	0	0	0	1	59	27	83	5.7	66	6.24	17	17.8	9.2	94.8	40	122	178	124	59	28	92	5.7	81	6.24	28	38	9.2	94.8	46	95	158	171	#NULL!	#NULL!	#NULL!	#NULL!	#NULL!	#NULL!
0	1	1	41	1	1	0	0	0	0	0	0	0	1	1	1	527	71	88	5.4	305	22.4	19.2	31.7	8.2	131	22	216	290	648	#NULL!	#NULL!	#NULL!	#NULL!	#NULL!	#NULL!	#NULL!	#NULL!	#NULL!	#NULL!	#NULL!	#NULL!	#NULL!	#NULL!	302	92	83	5.2	141	17.6
1	1	1	37	0	0	0	0	1	0	1	0	0	0	0	1	598	27	88	5.7	173	39.5	28	45.8	13.05	101.9	27	210	163	232	598	17	87	5.7	176	39.5	62.3	95.3	13.05	101.9	29	105	163	174	646	22	87	5.4	120	34.6
1	0	1	17	0	0	0	0	0	0	0	0	0	0	0	1	143	39	79	5.4	61	31.4	27	46	15.24	100	46	133	194	115	76	28	77	4.8	55	20.9	21	23	10.25	90	35	105	154	88	#NULL!	#NULL!	#NULL!	#NULL!	#NULL!	#NULL!
0	1	1	29	0	0	0	1	0	0	0	0	0	1	0	1	324	62	87	5.6	210	22.5	49.8	117.3	5.28	102.4	42	79	151	403	#NULL!	#NULL!	#NULL!	#NULL!	#NULL!	#NULL!	#NULL!	#NULL!	#NULL!	#NULL!	#NULL!	#NULL!	#NULL!	#NULL!	154	18	82	5.7	85	14
1	1	1	13	0	0	0	0	0	0	0	0	0	0	0	0	77	34	81	5.6	70	51.6	20.1	16.5	0.6	100.6	52	84	151	82	34	20	74	5.1	74	28.1	30.6	18.4	0.6	95.1	44	54	113	300	#NULL!	15	74	#NULL!	48	#NULL!
1	1	0	32	0	1	1	0	0	0	0	0	0	1	1	1	189	94	97	5.4	135	25.8	34.5	61.2	1.57	94.9	34	125	184	94	228	96	90	5.1	93	22.4	43	82	0.55	121	30	104	153	211	193	61	82	5.1	76	11
1	0	0	32	0	1	1	0	1	1	0	0	0	1	0	1	435	35	82	5.6	85	24.3	33	58.6	8.37	124.9	31	103	152	196	615	63	85	5.2	93	28	52.3	167.4	6.48	119	33	129	181	159	#NULL!	#NULL!	#NULL!	#NULL!	#NULL!	#NULL!
1	0	0	50	0	1	0	0	0	0	0	0	0	1	0	1	42	54	98	5.2	83	10.8	23.5	21.3	6.47	101.6	88	139	245	110	28	11	74	4.9	82	6.46	26.6	28.1	1.03	68.8	61	130	209	51	#NULL!	#NULL!	#NULL!	#NULL!	#NULL!	#NULL!
0	1	0	36	0	1	0	0	0	1	1	1	1	0	1	0	81	33	75	4.4	252	22.1	29.5	30.9	2.4	98	42	148	229	114	#NULL!	#NULL!	#NULL!	#NULL!	#NULL!	#NULL!	#NULL!	#NULL!	#NULL!	#NULL!	#NULL!	#NULL!	#NULL!	#NULL!	46	21	79	4.4	171	24.7
1	1	0	47	0	1	1	0	1	0	0	0	0	1	0	1	13	41	97	5.4	104	7.75	29.2	24.3	5.89	57	89	87	196	133	18	25	81	5.5	86	4.5	48	52	16	65	70	111	199	105	16	14	89	4.9	85	2.8
1	0	0	35	0	0	0	0	0	0	1	0	0	1	1	0	62	17	93	5.8	125	28.7	15.7	20	13.41	73.4	41	55	117	71	51	7	80	5.1	71	12.3	24.6	22	11.4	69.1	36	50	101	130	#NULL!	#NULL!	#NULL!	#NULL!	#NULL!	#NULL!
1	0	0	47	0	0	0	1	0	1	1	0	0	0	0	1	311	101	101	6.6	199	30	50.6	114	2.34	103.2	69	200	307	48	232	105	109	6.1	122	22.1	34.5	55.8	2.81	97.8	50	85	157	106	#NULL!	#NULL!	#NULL!	#NULL!	#NULL!	#NULL!
1	1	0	64	0	0	0	0	1	1	1	0	0	1	0	1	447	35	144	6.7	130	67	35.4	39.8	2.37	85.9	57	164	248	217	426	25	107	6.4	75	22.6	34	41.6	5.88	89.6	53	56	125	331	426	22	98	6.4	99	22.6
1	0	1	28	0	0	1	1	0	1	1	0	0	1	0	1	215	97	91	5.5	259	47.9	28.5	40.2	6.28	97	33	147	220	242	215	41	80	5.5	104	47.9	43.6	81.5	6.28	97	31	46	96	264	#NULL!	#NULL!	#NULL!	#NULL!	#NULL!	#NULL!
0	1	1	77	0	1	0	0	1	1	0	0	0	1	0	1	330	30	95	5.4	79	23.2	22	15.8	6.67	82	45	47	108	415	#NULL!	#NULL!	#NULL!	#NULL!	#NULL!	#NULL!	#NULL!	#NULL!	#NULL!	#NULL!	#NULL!	#NULL!	#NULL!	#NULL!	#NULL!	23	96	#NULL!	56	#NULL!
1	0	1	72	1	1	0	1	1	1	1	1	1	0	0	1	156	73	107	6.2	188	14.8	19.2	31.4	1.12	80	52	103	185	103	156	44	85	6.2	117	14.8	28.4	33.3	1.12	80	42	54	116	59	#NULL!	#NULL!	#NULL!	#NULL!	#NULL!	#NULL!
1	0	1	65	0	1	0	1	1	0	0	0	0	1	0	1	497	33	93	12.3	140	9.76	9.4	7.7	13.37	65.6	34	76	134	51	154	24	102	7.3	93	8.52	16.7	10.1	3.19	80.2	34	40	93	48	#NULL!	#NULL!	#NULL!	#NULL!	#NULL!	#NULL!
1	0	0	57	1	1	0	0	1	1	1	0	0	0	1	1	113	57	96	4.8	176	30.1	29.9	31.6	8.65	85	57	88	172	67	124	76	95	4.6	161	40.4	22.9	21.7	35.08	69	56	87	174	90	#NULL!	#NULL!	#NULL!	#NULL!	#NULL!	#NULL!
1	1	0	66	1	0	1	1	1	0	0	0	0	1	1	1	175	18	94	6.2	103	13.2	16.1	16.3	19.4	81	45	112	178	43	150	19	91	5.5	61	10.7	17	19	13.21	84	44	64	122	49	#NULL!	10	87	#NULL!	56	#NULL!
1	1	0	14	0	0	0	0	1	1	0	1	1	0	0	1	55	30	84	5.6	69	16.3	20.3	20.8	8.03	73	56	99	171	305	36	22	84	5.6	86	13.6	20.3	27.3	4.3	61	48	79	144	93	53	19	86	5.5	84	9.21
0	1	0	38	0	1	1	0	1	0	0	0	0	1	0	1	166	70	90	5.5	131	45.3	33.1	37.7	7.62	82	62	84	169	214	#NULL!	#NULL!	#NULL!	#NULL!	#NULL!	#NULL!	#NULL!	#NULL!	#NULL!	#NULL!	#NULL!	#NULL!	#NULL!	#NULL!	172	64	82	5.1	111	20
1	1	0	26	0	1	0	0	1	0	0	0	0	1	0	1	116	25	81	5.5	96	26.16	15	14.6	5.18	87.7	39	98	156	137	86	20	78	5.3	46	18.19	14.1	17.5	1.5	78	33	82	128	141	#NULL!	16	73	#NULL!	45	#NULL!
1	0	0	27	0	1	0	0	0	0	0	0	0	0	0	1	147	29	84	5.1	164	13.8	26	33.6	16.05	91.8	43	185	259	75	147	11	80	5.1	74	13.8	24.2	24.2	16.05	91.8	42	114	259	118	#NULL!	#NULL!	#NULL!	#NULL!	#NULL!	#NULL!
1	0	0	38	0	0	0	0	0	1	0	0	0	0	0	0	13	28	87	5.5	110	21.63	12.9	15.2	2.4	73	62	169	255	93	9	13	87	5.2	96	17.5	15.9	14.8	0.92	71	41	117	178	476	#NULL!	#NULL!	#NULL!	#NULL!	#NULL!	#NULL!
0	1	0	52	0	1	0	0	0	1	0	0	0	1	1	1	26	17	90	5.6	137	24.4	30.1	17.4	7.06	91.2	77	131	233	268	#NULL!	#NULL!	#NULL!	#NULL!	#NULL!	#NULL!	#NULL!	#NULL!	#NULL!	#NULL!	#NULL!	#NULL!	#NULL!	#NULL!	24	15	90	5.4	92	11.5
1	1	1	53	0	1	0	1	1	0	0	0	0	1	1	1	271	25	138	6.7	122	41.1	23.3	22	17.11	69.2	47	118	188	276	271	46	110	6.7	131	41.1	42.1	102.5	17.11	69.2	45	103	171	118	228	47	90	5.5	114	20
1	0	0	17	0	0	0	0	1	1	0	0	0	1	0	0	42	15	85	5.2	139	44	26	27	2.8	102	37	145	208	64	42	11	83	5.2	72	44	24	13	2.8	102	36	96	148	64	#NULL!	#NULL!	#NULL!	#NULL!	#NULL!	#NULL!
1	1	1	16	0	0	1	1	1	0	0	0	0	1	0	0	53	77	83	5.9	126	36	47	38	5	95	31	78	132	85	86	38	102	5.4	118	43.6	37.4	43.3	2.24	72	36	71	127	78	#NULL!	25	83	#NULL!	83	#NULL!
1	0	0	66	0	1	1	1	0	0	0	0	0	1	0	1	388	17	99	6.3	102	23.8	24	26	6.18	94	53	99	172	141	352	13	104	6.1	88	12.9	31	35	1.4	91.2	72	82	171	125	#NULL!	#NULL!	#NULL!	#NULL!	#NULL!	#NULL!
0	1	0	55	1	1	0	0	1	1	1	0	0	1	1	1	90	128	117	5.4	270	35	26	26	35	81	42	124	208	74	#NULL!	#NULL!	#NULL!	#NULL!	#NULL!	#NULL!	#NULL!	#NULL!	#NULL!	#NULL!	#NULL!	#NULL!	#NULL!	#NULL!	117	141	95	5.2	251	27.4
1	0	0	64	1	1	1	1	1	1	0	1	1	1	0	1	187	26	137	6.3	140	22.17	20.1	19.5	1.12	88	48	72	142	182	147	21	103	5.9	86	17.84	21.8	25.8	0.94	71	50	38	105	155	#NULL!	#NULL!	#NULL!	#NULL!	#NULL!	#NULL!
1	1	0	59	0	0	0	1	1	0	0	0	0	1	0	1	124	358	116	6.4	111	23.9	51.3	103.5	20.84	88	53	85	159	202	97	112	101	5.9	70	41.8	19	23	16.53	90	48	71	134	142	75	19	101	5.5	82	19.3
0	1	0	80	0	0	0	0	0	0	0	0	0	0	0	0	88	36	114	6.4	121	22.5	28.6	20	8.21	73.6	48	48	116	387	#NULL!	#NULL!	#NULL!	#NULL!	#NULL!	#NULL!	#NULL!	#NULL!	#NULL!	#NULL!	#NULL!	#NULL!	#NULL!	#NULL!	277	82	91	6.8	22.2	6.67
1	0	1	57	0	1	0	0	0	0	0	0	0	0	0	0	530	37	79	5.5	102	38.9	36.8	29.2	2.79	77.1	28	85	133	222	530	37	79	5.5	102	38.9	36.8	35.3	2.79	77.1	28	85	133	222	#NULL!	#NULL!	#NULL!	#NULL!	#NULL!	#NULL!
1	0	0	57	0	0	0	0	1	1	1	0	0	1	0	1	36	27	107	5.7	200	25.24	25	30.7	7.42	106	50	126	208	59	34	13	103	5.6	146	19.93	19.8	22.3	2.62	91	40	91	156	69	#NULL!	#NULL!	#NULL!	#NULL!	#NULL!	#NULL!
1	0	0	35	1	1	0	0	0	0	0	0	0	1	0	0	122	17	87	5.8	92	11.11	16.9	19.7	87.91	75	36	90	145	51	48	19	107	5.9	99	13.15	21.8	21.3	7.78	94	42	91	152	101	#NULL!	#NULL!	#NULL!	#NULL!	#NULL!	#NULL!
1	0	0	46	0	0	0	0	1	0	1	0	0	1	0	0	236	35	88	5.4	187	19.8	15.4	12.7	23.5	69	35	108	173	161	197	36	81	4.4	192	9.13	26.2	31.9	19	65	44	111	186	113	#NULL!	#NULL!	#NULL!	#NULL!	#NULL!	#NULL!
1	1	0	38	0	0	0	0	1	0	0	1	1	0	0	1	13	32	82	5.4	90	24.8	20.8	20.3	3.43	73	50	130	199	268	13	20	76	5.4	62	24.8	20.2	22.8	3.43	73	39	72	125	342	14	19	75	4.9	55	9.72
1	1	1	53	1	1	0	0	0	0	0	0	0	1	1	1	191	37	102	6.5	106	16.6	19.5	46.3	11.76	93	59	103	182	87	233	35	99	5.9	85	11.7	23.7	32.7	12.3	78	43	112	173	246	183	25	91	5.5	94	6.1
1	0	1	51	0	1	0	0	1	1	1	0	0	1	0	0	372	40	93	5.3	251	22.1	21.8	30.2	2.29	77.6	31	111	178	226	271	20	91	5.2	85	13	64.2	40.5	1.5	119	39	102	159	325	#NULL!	#NULL!	#NULL!	#NULL!	#NULL!	#NULL!
0	1	1	48	1	0	0	1	0	0	1	0	0	1	1	0	355	65	171	7.5	178	74.4	21	67.3	37	96	46	122	198	30	#NULL!	#NULL!	#NULL!	#NULL!	#NULL!	#NULL!	#NULL!	#NULL!	#NULL!	#NULL!	#NULL!	#NULL!	#NULL!	#NULL!	#NULL!	360	88	#NULL!	216	#NULL!
1	0	0	35	0	1	0	0	1	0	0	0	0	1	0	1	25	46	92	6.1	99	25.7	39.1	46	10.51	79	49	114	184	179	20	27	88	5.9	91	23.7	22.2	30.3	13.46	70	51	96	166	83	#NULL!	#NULL!	#NULL!	#NULL!	#NULL!	#NULL!
1	0	0	81	0	0	0	1	0	0	0	1	1	0	0	0	152	39	94	6.2	130	13.33	47.3	50.8	3.11	118	53	50	124	69	125	46	118	6.7	100	14.54	42	40	3.51	107	54	53	126	59	#NULL!	#NULL!	#NULL!	#NULL!	#NULL!	#NULL!
1	0	0	59	0	0	1	0	0	0	0	0	0	1	0	1	87	38	100	5.3	147	19	15	20	10	94.3	55	183	267	118	72	18	96	5.4	114	13.91	20.9	27.9	5.19	90.5	46	72	138	181	#NULL!	#NULL!	#NULL!	#NULL!	#NULL!	#NULL!
1	0	0	52	0	1	0	0	1	1	0	0	0	1	1	0	31	22	94	5.7	15.2	7.23	17.2	15.2	11.75	100.7	43	129	200	128	31	15	98	5.7	99	7.23	13.6	11.9	11.75	100.7	37	95	150	80	#NULL!	#NULL!	#NULL!	#NULL!	#NULL!	#NULL!
1	1	0	59	1	1	0	0	0	1	1	0	0	1	1	1	54	61	79	6	382	13	18.1	25.3	20.34	77.9	55	185	305	60	69	43	90	5.4	83	5.2	26.5	24.6	2.12	95	46	74	137	249	#NULL!	22	93	#NULL!	86	#NULL!
1	1	0	75	1	1	0	0	0	0	0	0	0	1	1	1	187	31	90	5.7	76	15.5	22.9	13.5	3.44	84.9	55	69	140	96	187	21	92	5.7	64	15.5	28.7	17.2	3.44	84.9	67	83	164	128	132	17	89	5.6	56	15.9
1	1	0	56	1	1	0	0	0	0	0	0	0	1	1	1	36	144	76	5.3	103	20.5	15.6	17.9	4.78	93.1	58	136	215	102	83	334	87	5.2	131	9.98	24	48.2	12.08	95.5	88	158	272	164	#NULL!	177	77	#NULL!	74	#NULL!
1	0	0	79	0	0	1	0	1	1	0	0	0	0	0	0	184	20	90	5.9	70	14	20	12	1.42	76.8	60	105	181	143	241	15	88	5.6	63	10.9	25.7	15.1	2.54	92	64	90	169	137	#NULL!	#NULL!	#NULL!	#NULL!	#NULL!	#NULL!
1	0	1	75	0	0	0	0	0	0	0	1	1	0	1	0	47	40	87	5.8	95	70.57	22.4	32.7	12.64	61	67	94	180	770	47	23	86	5.8	91	70.57	11	15.7	12.64	61	54	100	173	144	#NULL!	#NULL!	#NULL!	#NULL!	#NULL!	#NULL!
1	0	0	30	0	1	0	0	0	0	0	0	0	0	0	0	165	30	91	4.7	105	26.7	17.8	17.5	17.86	87.7	76	109	205	119	92	28	80	5	48	14.4	32.5	47.3	8	85.4	52	93	159	110	#NULL!	#NULL!	#NULL!	#NULL!	#NULL!	#NULL!
1	0	0	46	0	1	0	0	1	1	1	0	0	1	1	0	112	21	97	5.8	176	28.86	39	34	34.66	71	42	131	204	88	112	22	74	5.8	219	28.86	222.3	423.4	34.66	71	43	137	216	68	#NULL!	#NULL!	#NULL!	#NULL!	#NULL!	#NULL!
1	0	1	55	0	1	0	0	1	0	0	0	0	1	0	1	269	20	89	5.5	107	28	20.6	11.2	0.81	87.5	43	131	195	262	257	13	89	5.2	79	17	19	8.8	2.12	95.5	42	101	160	17	#NULL!	#NULL!	#NULL!	#NULL!	#NULL!	#NULL!
1	1	0	35	0	0	0	0	1	0	0	0	0	1	0	0	32	31	91	5.1	116	17.87	20.2	16.8	17.48	83	47	127	196	118	47	25	89	5.7	116	34.4	24	22	21.31	59	36	105	162	235	60	26	82	5.4	89	23
1	0	0	72	0	0	0	0	1	0	0	0	0	1	0	0	210	18	94	6	59	11.9	16	10	4.29	88	69	125	209	113	210	13	95	6	55	11.9	16.4	11.4	4.29	88	49	108	171	97	#NULL!	#NULL!	#NULL!	#NULL!	#NULL!	#NULL!
1	0	1	36	1	1	0	1	0	1	1	0	0	1	0	1	1.009	148	98	5	246	26.8	50.8	109.7	11.5	82.1	42	163	247	98	733	37	81	4.8	104	7.67	21.3	23.3	13.81	92.1	44	109	174	97	#NULL!	#NULL!	#NULL!	#NULL!	#NULL!	#NULL!
1	1	0	25	0	0	0	0	0	0	0	0	0	1	1	1	63	43	73	5.5	130	12.5	18	25	6.52	90	41	91	155	185	62	23	90	5.1	99	16.1	19.2	37.9	2.41	90	53	75	146	82	#NULL!	40	77	#NULL!	98	#NULL!
1	0	0	40	0	0	0	0	0	1	0	0	0	1	0	1	371	46	78	5.6	72	23.8	22.8	32.4	23.44	116.1	45	210	273	81	333	18	93	5.5	65	32	18	15	9.02	101	34	75	123	106	#NULL!	#NULL!	#NULL!	#NULL!	#NULL!	#NULL!
1	0	0	38	0	1	0	0	0	0	0	0	0	1	0	0	14	49	101	5	171	15.8	12.1	16.3	8.38	84.8	38	143	212	61	97.8	51	91	4.6	115	8.48	40.7	91.8	4.51	86.3	36	140	199	277	#NULL!	#NULL!	#NULL!	#NULL!	#NULL!	#NULL!
1	0	0	41	0	0	0	0	0	0	0	0	0	0	1	0	197	78	78	5	149	10.35	35.3	35.7	7.3	75	41	143	212	52	197	151	90	5	148	10.35	38	40	7.3	75	29	164	221	93	#NULL!	#NULL!	#NULL!	#NULL!	#NULL!	#NULL!
1	0	0	40	0	1	1	0	1	1	0	0	0	1	1	0	98	58	96	4.9	87	21.7	25	32	5.24	92.7	53	94	165	166	110	21	89	4.9	79	9.62	14.1	15.3	3.37	78.5	47	107	171	101	#NULL!	#NULL!	#NULL!	#NULL!	#NULL!	#NULL!
1	0	0	36	0	1	0	0	0	0	0	0	0	1	0	1	97	74	85	5.5	80	15.5	35.7	25.7	11.47	111	44	93	154	2465	77	37	92	5.1	69	9.25	31	34	1.41	85	41	91	148	674	#NULL!	#NULL!	#NULL!	#NULL!	#NULL!	#NULL!
1	0	1	47	0	0	0	0	0	1	1	0	0	1	1	1	913	125	86	5.5	122	58.1	87	121.6	8.19	85.5	35	174	234	246	573	49	76	5.2	83	46.2	134.8	49.3	2.37	94.1	39	186	244	627	#NULL!	#NULL!	#NULL!	#NULL!	#NULL!	#NULL!
1	1	1	16	0	0	1	0	1	0	0	0	0	1	0	1	109	25	93	5.3	92	29.6	31.2	36.2	11.86	85.4	45	105	169	420	42	14	88	4.6	66	21	20.4	17.6	3.9	101	43	83	141	189	#NULL!	19	79	#NULL!	40	#NULL!
1	0	1	19	0	1	0	0	1	0	0	0	0	1	0	1	333	97	81	5.6	90	44.7	61.7	154.2	2.31	118.7	41	107	166	738	333	65	78	5.6	97	44.7	128.3	102.5	2.31	118.7	41	103	163	795	#NULL!	#NULL!	#NULL!	#NULL!	#NULL!	#NULL!
1	1	1	46	1	1	0	1	1	0	0	0	0	1	1	1	435	382	82	5.1	110	45.8	59.3	44.5	5.88	90.6	48	112	183	475	435	266	79	5.1	69	45.8	49.3	52.9	5.88	90.6	47	57	119	401	326	275	84	4.7	70	21
1	0	1	36	0	1	0	0	1	1	0	0	0	0	1	1	892	74	111	6.1	141	43.5	25.8	44.4	21.03	104.6	38	125	188	314	563	21	96	5.4	97	24.7	25	35	6.18	90.5	40	101	160	168	#NULL!	#NULL!	#NULL!	#NULL!	#NULL!	#NULL!
1	0	0	39	0	0	0	0	0	0	0	0	0	0	1	1	493	33	104	5.4	99	18.4	48.1	70.4	7.9	118	52	104	175	195	395	20	99	5.2	83	12	24.2	32.8	3.25	98	52	91	160	89	#NULL!	#NULL!	#NULL!	#NULL!	#NULL!	#NULL!
1	1	0	45	0	1	0	0	1	0	0	0	0	1	0	1	6	23	81	4.7	93	9.17	20.8	14.6	11.7	91	47	100	166	119	6	10	82	4.6	84	16.3	22	13	3.12	85	38	109	164	97	#NULL!	11	84	#NULL!	73	#NULL!
0	1	0	41	0	1	0	1	1	1	1	0	0	1	0	1	795	173	128	6.6	141	67.4	206.7	178.7	6.56	92.8	55	101	180	283	#NULL!	#NULL!	#NULL!	#NULL!	#NULL!	#NULL!	#NULL!	#NULL!	#NULL!	#NULL!	#NULL!	#NULL!	#NULL!	#NULL!	98	37	87	4.9	82	47
1	0	0	30	0	1	0	1	1	0	0	1	1	0	0	1	23	20	97	6	83	15	20	19	3.5	83	58	144	221	62	14	18	89	5.6	95	15.2	15.1	12.1	3.39	79.8	45	148	213	72	#NULL!	#NULL!	#NULL!	#NULL!	#NULL!	#NULL!
1	1	0	22	0	1	0	0	1	0	0	0	0	1	0	1	121	92	83	5.9	85	32	37.4	92.1	19	108	46	73	136	164	121	157	80	5.9	130	32	60	93	19	108	51	100	174	291	88	68	86	5.5	76	33.4
1	0	0	62	1	0	0	0	1	1	1	0	0	1	1	1	107	55	98	6.6	154	32.6	24.3	22.2	18.39	86.8	53	108	188	107	64	62	96	5.4	287	25.8	25.8	16.4	5.3	109	44	151	242	85	#NULL!	#NULL!	#NULL!	#NULL!	#NULL!	#NULL!
0	1	0	64	1	1	1	0	0	1	0	0	0	1	1	1	215	239	144	7.7	180	36	24	30	6.6	75	58	167	258	98	#NULL!	#NULL!	#NULL!	#NULL!	#NULL!	#NULL!	#NULL!	#NULL!	#NULL!	#NULL!	#NULL!	#NULL!	#NULL!	#NULL!	215	219	87	5	166	22.7
1	0	1	32	0	0	1	0	1	0	0	1	1	1	0	0	154	25	85	5.9	89	20.98	23.9	32.3	8.73	127	39	116	174	116	204	51	77	5.7	106	16.8	49.2	86.4	8.63	104.3	33	93	146	153	#NULL!	#NULL!	#NULL!	#NULL!	#NULL!	#NULL!
1	0	1	15	0	0	0	0	0	1	1	0	0	1	0	1	98	23	85	5.6	252	47.1	18.4	20	3.45	105.5	32	123	191	97	42	17	94	5.4	85	17	22.2	39.7	1.38	119	34	75	126	137	#NULL!	#NULL!	#NULL!	#NULL!	#NULL!	#NULL!
1	1	1	35	0	1	0	0	0	0	0	0	0	1	0	1	286	30	88	5.5	69	23	25.7	35.3	61.53	113.6	36	70	121	300	225	63	76	5.2	65	21.5	62	215	17.9	92	33	62	109	139	204	15	81	5.6	40	11.1
1	0	0	67	1	1	0	0	0	1	1	0	0	1	1	1	189	22	89	4.9	172	17.7	17.4	18.2	1.25	76	52	80	164	97	189	30	89	4.9	102	17.7	20.5	22.9	1.25	76	47	71	137	111	#NULL!	#NULL!	#NULL!	#NULL!	#NULL!	#NULL!
1	0	0	61	1	1	0	1	1	0	0	0	0	1	0	1	94	107	101	5.6	126	25.5	23.3	28.4	5.77	69	46	137	208	129	80	62	95	5.3	117	25.7	29.6	66.4	3.15	107	38	104	163	53	#NULL!	#NULL!	#NULL!	#NULL!	#NULL!	#NULL!
1	0	1	18	0	0	0	0	1	0	0	0	0	0	0	0	103	16	87	5.4	23	17	17	23	14	68	48	65	127	81	103	16	87	5.4	60	17	17	23	14	68	48	65	127	81	#NULL!	#NULL!	#NULL!	#NULL!	#NULL!	#NULL!
1	0	1	32	0	1	0	1	1	1	0	0	0	1	0	1	172	31	90	5.7	168	24	30	49	5.14	81	44	122	194	253	71	16	87	5	80	11.7	36.2	45.5	3.82	92.9	43	88	148	262	#NULL!	#NULL!	#NULL!	#NULL!	#NULL!	#NULL!
1	0	1	47	1	1	0	0	1	0	1	0	0	1	0	1	722	44	82	5.4	149	25.8	30	48.2	5.83	85	25	69	117	200	427	27	78	4.7	78	12.9	22.8	30.9	3.82	81.6	32	37	85	124	#NULL!	#NULL!	#NULL!	#NULL!	#NULL!	#NULL!
1	0	1	16	0	0	1	0	1	0	0	0	0	1	0	0	69	17	78	5	58	7.69	18.8	18.4	9	75	36	65	114	108	285	38	73	5.4	77	15.5	34	54	5.42	96	35	111	163	72	#NULL!	#NULL!	#NULL!	#NULL!	#NULL!	#NULL!
1	0	1	33	0	1	0	0	0	0	0	0	0	0	0	1	101	93	82	5.6	291	22	29.3	31.8	3.97	96.6	37	157	242	113	62	20	68	5	142	5	25	25	1.87	108.9	35	124	184	61	#NULL!	#NULL!	#NULL!	#NULL!	#NULL!	#NULL!
1	1	0	67	0	0	0	0	0	1	0	1	1	1	1	0	399	18	94	5.6	105	12.5	20.9	20.9	3.73	114.2	51	199	273	187	315	15	100	5.7	77	10.2	23.1	19.6	5.01	108.5	51	69	136	201	367	49	103	5.4	96	6.81
1	1	0	21	0	0	0	0	1	0	0	0	0	0	1	0	107	24	80	5.4	73	16	15	7.3	22	122	66	112	194	69	107	28	76	5.4	67	16	32.2	17.9	22	122	54	98	167	985	100	40	74	5.3	84	15
1	1	0	69	1	1	0	0	1	0	0	1	1	0	0	0	130	12	87	5.5	93	11.8	37	23	3.7	82	45	68	151	332	130	23	87	5.5	71	11.8	23.9	18.2	3.7	82	79	72	166	157	73	15	90	5.1	104	24.87
1	0	0	32	0	0	0	0	0	0	0	0	0	1	0	1	110	23	81	5.4	44	13.21	26.2	27.4	2.89	87	49	133	195	206	63	16	78	4.8	54	20.23	17.3	13.7	5.13	96	39	81	133	90	#NULL!	#NULL!	#NULL!	#NULL!	#NULL!	#NULL!
1	0	0	57	0	1	0	1	1	1	1	0	0	1	1	1	299	27	105	6.4	217	44.3	20.3	23.3	13.96	54	40	127	203	190	325	19	108	5.8	117	27.4	19.5	20.8	9.15	91.3	40	62	122	130	#NULL!	#NULL!	#NULL!	#NULL!	#NULL!	#NULL!
1	0	0	68	0	0	1	0	1	1	1	0	0	0	0	1	310	43	93	5.8	173	43	55	51	5.78	64	38	102	175	245	151	26	76	5.3	126	18	42	42	2.04	89	41	78	142	46	#NULL!	#NULL!	#NULL!	#NULL!	#NULL!	#NULL!
1	0	0	75	0	0	0	1	1	1	0	0	0	1	0	1	296	21	156	6.9	70	13.5	15	15	3.2	103	69	81	165	46	380	29	98	6.7	75	4.02	18.4	22.9	1.31	60	67	90	173	38	#NULL!	#NULL!	#NULL!	#NULL!	#NULL!	#NULL!
1	0	0	51	0	1	1	1	0	1	1	0	0	1	0	1	339	39	197	7.6	253	37.04	17.2	27.5	9.01	98	35	121	195	120	339	21	88	7.6	104	37.04	30.5	50.2	0.51	98	33	31	83	154	#NULL!	#NULL!	#NULL!	#NULL!	#NULL!	#NULL!
1	0	1	48	0	0	0	0	0	0	1	0	0	1	1	1	86	40	102	5.1	322	17.4	21.6	26.6	2.92	86	30	125	201	103	69	13	82	4.9	85	11	29.9	39.5	0.92	78	36	83	137	351	#NULL!	#NULL!	#NULL!	#NULL!	#NULL!	#NULL!
1	0	1	56	0	0	0	0	1	1	1	0	0	0	0	0	199	26	103	5.9	143	28	18	10	1.13	132	40	131	197	225	221	19	119	5.5	137	26.6	16.5	9	0.43	100	36	74	132	106	#NULL!	#NULL!	#NULL!	#NULL!	#NULL!	#NULL!
1	0	0	24	0	0	1	0	0	0	0	0	0	0	1	0	210	36	87	5.5	88	25.8	33.2	24.3	17.75	81.8	48	157	224	361	117	20	74	5	82	25.3	37.9	26.9	17.02	92	35	106	158	327	#NULL!	#NULL!	#NULL!	#NULL!	#NULL!	#NULL!
1	1	1	54	0	1	0	0	1	0	0	0	0	1	0	1	255	25	91	5.4	99	40	26	30	1.7	80	47	121	189	104	266	29	83	5	59	18	27.3	36.9	2.04	80	43	85	142	86	#NULL!	22	85	#NULL!	61	#NULL!
1	0	1	18	0	0	0	0	1	0	0	0	0	0	1	1	99	15	74	5.3	72	17.4	20	17	8.62	76	28	77	120	160	99	15	79	5.1	101	17.4	16.7	10.5	8.62	76	36	104	159	121	#NULL!	#NULL!	#NULL!	#NULL!	#NULL!	#NULL!
1	1	1	72	1	1	0	0	1	1	0	0	0	1	0	0	342	63	100	5.4	170	32	21	18	2.21	79	52	92	176	300	342	62	94	5.4	110	32	34.9	40.8	2.21	79	54	47	121	382	502	60	89	5.6	88	6.85
1	1	1	57	0	1	0	0	1	0	0	0	0	1	1	1	1135	300	98	4.7	63	5.3	23.5	17.6	3.3	89	45	59	206	91	462	36	85	5.3	50	4.9	36.5	40.6	3.3	66.7	77	37	126	68	#NULL!	37	86	#NULL!	59	#NULL!
1	0	1	44	1	1	0	1	0	0	0	0	0	0	0	1	470	286	93	10.5	191	15.1	16.9	29.7	13.77	89	41	139	213	152	246	55	77	6.3	105	3.53	24.5	22.2	8.77	91	37	66	122	264	#NULL!	#NULL!	#NULL!	#NULL!	#NULL!	#NULL!
1	0	1	55	1	1	1	0	1	1	1	0	0	1	0	1	137	19	93	5.8	397	27	26.5	38.6	8.05	99	33	154	254	181	83	5	80	4.9	114	5.94	21	17.4	4.63	85	38	98	157	160	#NULL!	#NULL!	#NULL!	#NULL!	#NULL!	#NULL!
1	1	1	18	0	0	0	0	0	0	0	0	0	1	0	1	311	38	89	5.4	125	46.2	41.2	54.4	8.36	113.1	43	135	202	110	294	25	74	4.9	113	27.3	24.7	36.5	2.08	126.5	34	86	144	137	#NULL!	31	75	#NULL!	98	#NULL!
1	1	0	44	0	0	0	0	0	0	0	0	0	1	0	1	50	41	92	5.3	112	16.5	22.3	19.7	5.76	98.5	35	157	215	158	32	23	89	4.8	90	14.4	25.1	21.8	2.3	93	36	136	191	80	50	21	87	#NULL!	80	#NULL!
1	0	0	28	0	0	0	0	0	0	0	1	1	1	0	1	98	37	82	5.7	119	33.4	17.2	17.3	28.28	69	39	125	187	246	89	41	86	5.9	104	18	15	17	23	82	41	164	227	143	#NULL!	#NULL!	#NULL!	#NULL!	#NULL!	#NULL!
1	0	1	32	0	1	0	0	1	0	0	0	0	1	0	1	192	68	88	5.3	395	24	23.6	27.7	3.6	92.2	33	118	207	169	94	30	86	5.3	167	19.1	16.5	16.1	5.87	77	38	111	177	171	#NULL!	#NULL!	#NULL!	#NULL!	#NULL!	#NULL!
1	0	0	35	0	0	0	0	0	0	0	0	0	0	1	1	157	25	77	5.4	66	17.7	23.2	17.2	26.73	95	43	124	183	104	112	21	88	4.7	78	19	25	21	6	79	32	117	166	149	#NULL!	#NULL!	#NULL!	#NULL!	#NULL!	#NULL!
1	0	1	42	0	1	0	0	0	0	0	0	0	0	0	1	636	77	99	5.3	334	31.6	46.4	123.9	2.88	110.5	26	95	166	120	424	59	94	5.1	149	14.8	41.8	116.7	2.17	99.6	30	91	146	154	#NULL!	#NULL!	#NULL!	#NULL!	#NULL!	#NULL!
1	1	0	74	1	0	1	0	0	0	0	1	1	1	0	1	142	25	99	5.8	87	14.4	15	10.4	10.02	81	63	121	203	62	142	62	102	5.8	145	14.4	15	13	10.02	81	58	97	180	47	148	161	102	5.5	77	8.09
1	0	0	49	0	1	0	0	0	1	0	0	0	1	0	1	132	22	101	6.2	51	18.2	16.5	16.7	8.63	89.8	53	80	146	48	132	22	101	6.2	51	18.2	16.5	16.7	8.63	90.5	53	80	146	48	#NULL!	#NULL!	#NULL!	#NULL!	#NULL!	#NULL!
1	0	0	56	0	1	1	0	0	1	0	0	0	1	0	0	94	27	90	4.8	53	14.94	29.4	27.6	1.52	72	63	37	113	372	114	15	90	5	58	16.5	38.4	22.7	1.3	62	53	30	96	684	#NULL!	#NULL!	#NULL!	#NULL!	#NULL!	#NULL!
1	1	0	46	0	0	1	0	1	1	1	0	0	1	0	1	183	37	82	5.5	90	19	54	66	18	79	48	122	189	371	112	17	75	5.3	68	11.6	27.7	29.3	15.54	103.2	44	108	167	140	#NULL!	16	81	#NULL!	81	#NULL!
1	0	0	58	0	0	0	0	1	1	0	1	1	1	1	1	207	19	100	5.9	92	37.3	18.4	17.9	5.19	85.1	58	96	173	172	203	11	91	5.1	83	14	19	17	4.8	89	52	71	140	125	#NULL!	#NULL!	#NULL!	#NULL!	#NULL!	#NULL!
1	0	0	35	0	0	1	1	1	0	0	0	0	1	0	1	294	72	199	9.5	167	15.83	20	31	36.49	105	37	120	185	85	173	71	85	5.7	109	15.29	44.9	94.3	13.32	85	46	100	167	127	#NULL!	#NULL!	#NULL!	#NULL!	#NULL!	#NULL!
0	1	0	47	1	1	0	1	1	1	1	0	0	0	0	0	75	29	192	7.5	252	16.6	12.7	12.3	24.78	64	45	91	169	115	#NULL!	#NULL!	#NULL!	#NULL!	#NULL!	#NULL!	#NULL!	#NULL!	#NULL!	#NULL!	#NULL!	#NULL!	#NULL!	#NULL!	61	21	110	6.6	152	4.31
1	0	0	63	1	0	0	0	0	0	0	0	0	1	0	0	231	21	99	5.6	133	22.6	21.9	23.2	14.05	79.9	36	99	158	164	222	25	115	4.9	221	27.7	23	28	19	109	37	128	201	65	#NULL!	#NULL!	#NULL!	#NULL!	#NULL!	#NULL!
1	0	0	28	0	1	0	0	1	0	0	0	0	0	0	1	205	112	102	5.4	151	34.86	24	39	13.01	95	69	123	218	115	139	53	87	4.9	138	13.4	28.2	61.8	7.84	93	60	64	146	166	#NULL!	#NULL!	#NULL!	#NULL!	#NULL!	#NULL!
1	1	0	44	1	0	0	0	1	0	0	0	0	1	1	1	22	32	83	5.7	91	32	16	19	10.2	88	48	125	192	170	34	30	95	4.8	83	83	32	57	5.7	81	47	105	166	67	23	21	86	4.8	65	17.7
1	1	0	50	0	0	0	0	0	0	0	0	0	1	0	1	490	20	82	5.3	144	19	34	49	4.65	88	45	86	155	159	536	16	86	4.9	128	20.7	29.2	41	4.59	110.8	54	108	186	163	#NULL!	13	91	#NULL!	123	#NULL!
1	1	0	62	1	0	0	0	0	1	0	0	0	1	1	1	170	17	90	5.2	68	11.5	14.7	12	6.19	85	59	161	236	85	235	12	84	4.7	59	11.4	22.6	20.1	10.48	85	52	122	189	144	#NULL!	15	90	#NULL!	56	#NULL!
1	0	0	30	0	0	0	0	0	1	1	0	0	0	0	1	108	28	94	5.2	221	37.5	17.6	12	2.69	105.3	45	183	269	122	108	19	86	5.2	123	37.5	21.4	13.8	2.69	105.3	45	181	252	196	#NULL!	#NULL!	#NULL!	#NULL!	#NULL!	#NULL!
1	0	0	18	0	0	0	0	0	0	0	0	0	0	1	0	82	25	79	5.6	91	28	20	18	17.8	66	35	124	178	55	59	17	78	5.3	67	12.9	20.1	24	10.98	81	37	117	170	75	#NULL!	#NULL!	#NULL!	#NULL!	#NULL!	#NULL!
1	0	0	54	1	1	0	0	1	0	0	0	0	0	0	1	210	23	113	6	177	21.6	21	12	5.34	102	46	181	260	209	210	21	119	6	139	21.6	19.1	13.9	5.34	102	44	157	227	199	#NULL!	#NULL!	#NULL!	#NULL!	#NULL!	#NULL!
1	1	0	75	0	0	1	1	0	0	0	1	1	1	0	0	218	14	114	6.1	73	9.65	14.9	11.9	4.3	76	66	114	197	87	218	14	114	6.1	73	9.65	14.9	11.9	4.3	76	66	114	197	87	237	10	99	5.3	64	6.27
1	0	0	34	0	0	0	0	0	0	0	0	0	0	0	0	48	36	88	5.2	83	25.7	16.5	12.6	16.97	91	65	120	203	84	62	23	76	5.1	89	18.3	18.5	15.6	13.16	66	42	109	169	103	#NULL!	#NULL!	#NULL!	#NULL!	#NULL!	#NULL!
1	1	0	27	0	1	0	1	1	1	1	0	0	1	0	1	427	35	87	4.9	201	76.3	23.8	27.3	7.84	74	46	135	216	165	420	30	80	4.9	169	15.8	16.9	16.1	2.41	90.9	53	109	191	130	508	26	77	4.8	115	20.5
1	0	0	65	0	1	0	0	1	1	1	1	1	1	1	1	77	16	96	5.4	155	15.9	20.6	20.2	11.52	85	46	103	176	106	61	19	94	5	121	10.2	18.9	21.3	28.59	87	45	72	137	72	#NULL!	#NULL!	#NULL!	#NULL!	#NULL!	#NULL!
1	0	0	54	1	1	0	1	1	1	0	1	1	1	1	0	271	55	92	5.7	94	21	18	15	9.2	76	51	154	225	193	205	83	85	5.3	86	7.28	18	12	4.33	92.3	49	128	196	129	#NULL!	#NULL!	#NULL!	#NULL!	#NULL!	#NULL!
1	0	0	32	0	1	0	0	0	1	0	1	1	1	0	0	63	24	84	5.2	110	16.5	14.7	15.2	15.22	65.9	50	154	227	160	38	14	76	4.8	65	15.5	16.4	20.2	6.82	68.7	41	109	165	224	#NULL!	#NULL!	#NULL!	#NULL!	#NULL!	#NULL!
1	0	0	67	0	0	0	0	1	1	0	0	0	1	0	1	418	73	89	6.1	93	15	88.3	127.9	20	68	80	123	222	95	334	18	100	6.1	89	15	24.6	20.9	20	68	81	128	228	53	#NULL!	#NULL!	#NULL!	#NULL!	#NULL!	#NULL!
1	0	0	54	0	1	0	0	0	1	0	0	0	1	0	1	74	34	123	5.4	155	21.88	23	21.3	8.15	61	42	143	214	56	56	14	103	5.5	123	11.33	18.9	14.3	4.69	97	45	111	179	41	#NULL!	#NULL!	#NULL!	#NULL!	#NULL!	#NULL!
0	1	0	58	1	1	0	0	1	1	0	0	0	1	1	1	425	26	101	5.1	120	11.65	27.1	28.8	1.94	115	64	127	214	187	#NULL!	#NULL!	#NULL!	#NULL!	#NULL!	#NULL!	#NULL!	#NULL!	#NULL!	#NULL!	#NULL!	#NULL!	#NULL!	#NULL!	459	18	100	4.8	107	15.9
1	0	0	25	0	1	0	1	0	1	0	0	0	1	0	1	305	38	82	5.6	77	18	17	15	54	68	44	128	189	53	196	20	82	5.3	50	11.7	57.6	23.1	1.06	90	50	138	202	3486	#NULL!	#NULL!	#NULL!	#NULL!	#NULL!	#NULL!
1	0	0	67	1	1	0	1	0	1	0	0	0	1	1	1	434	178	129	6.3	105	24.8	73.2	86.7	11.38	144	85	98	203	428	309	61	112	6.1	101	23.5	48	70	6.37	165	59	95	173	158	#NULL!	#NULL!	#NULL!	#NULL!	#NULL!	#NULL!
1	1	1	60	0	1	0	1	1	0	0	1	1	1	1	1	691	153	121	5.9	142	19.7	59.1	79.7	4.2	100.4	60	159	246	210	626	46	115	5.9	114	7.34	33.4	60.9	3.01	100	50	124	201	108	#NULL!	63	107	5.5	114	#NULL!
1	1	0	62	0	0	0	1	1	0	0	1	1	0	1	1	55	10	118	8.1	192	25.7	27	18.9	2.3	75	46	74	149	298	44	15	133	7	153	17.2	15.6	14.2	2.3	82	55	79	159	139	64	12	102	6.6	108	9.6
1	0	0	64	0	0	0	1	1	1	1	0	0	1	0	1	466	159	93	14.2	332	7.9	21.5	23.9	11.53	96.8	40	158	249	58	482	27	77	9	119	6.2	21	19	12.8	110	45	39	105	101	#NULL!	#NULL!	#NULL!	#NULL!	#NULL!	#NULL!
0	1	1	37	0	0	0	0	1	0	0	0	0	1	0	0	160	55	77	6.4	139	35.7	14.6	19	11.31	71	31	131	187	128	#NULL!	#NULL!	#NULL!	#NULL!	#NULL!	#NULL!	#NULL!	#NULL!	#NULL!	#NULL!	#NULL!	#NULL!	#NULL!	#NULL!	102	91	73	5.4	86	14.31
1	0	0	55	0	0	0	1	0	0	0	1	1	1	0	1	387	32	124	6.8	99	16.9	104.1	100	1.92	68.8	38	113	172	109	320	28	116	5.6	94	15.4	105.5	105.9	1.15	100.3	43	68	129	151	#NULL!	#NULL!	#NULL!	#NULL!	#NULL!	#NULL!
1	0	1	23	0	1	1	0	1	0	0	0	0	1	0	1	365	19	87	5.6	154	34.7	32	33	4.38	113.1	32	102	160	331	366	18	80	5.4	78	10.4	25.9	36.5	3.02	82	29	69	114	309	#NULL!	#NULL!	#NULL!	#NULL!	#NULL!	#NULL!
1	1	0	17	0	0	0	0	1	0	0	0	0	0	1	0	56	31	82	5	74	31.5	18.8	16.1	6.13	89.3	44	98	158	157	56	23	86	5	82	31.5	19.5	20.3	6.13	89.3	46	75	137	122	28	20	97	5	54	17.6
1	1	0	46	0	0	0	1	0	1	0	0	0	1	0	1	14	11	97	4.8	153	31.7	20.4	15.8	8.89	115	37	157	222	1905	14	11	88	4.8	90	31.7	56.9	37.2	8.89	115	36	131	186	1905	18	18	101	4.3	79	16.77
1	1	0	40	0	0	1	0	1	0	0	0	0	0	0	0	10	10	84	5.6	92	6.9	22	19	6.3	79	91	129	240	156	13	11	83	5.4	71	7.17	22.3	14.7	4.1	89.7	61	108	185	74	110	12	80	#NULL!	83	9.22
1	1	1	39	0	1	0	0	1	0	0	0	0	1	0	1	137	6	88	5.6	99	10.9	21.8	19.6	4	82.1	54	79	151	317	230	4	82	5.1	72	11.8	16.6	14.4	2.91	79.1	42	62	119	148	#NULL!	4	82	#NULL!	78	#NULL!
1	1	1	36	1	1	0	0	0	1	1	0	0	1	0	1	465	29	81	6.2	99	54.5	30.3	56.4	11.15	111	49	77	144	296	465	39	97	6.2	505	54.5	37.2	56.4	11.15	111	45	79	255	186	217	40	79	4.8	105	10.9
1	0	1	31	0	0	0	0	0	1	1	0	0	0	0	0	470	21	89	5.3	155	28	19.4	26.6	10.88	88	21	149	199	139	470	21	89	5.3	155	28	19.4	26.6	10.88	88	21	149	199	139	#NULL!	#NULL!	#NULL!	#NULL!	#NULL!	#NULL!
1	0	0	41	0	0	0	0	1	1	0	0	0	1	1	1	249	34	89	5.9	99	17	40.4	52.7	9.36	92	39	174	235	178	71	18	90	5.1	87	18.4	17	22	3.78	94	38	114	171	70	#NULL!	#NULL!	#NULL!	#NULL!	#NULL!	#NULL!
1	0	1	27	0	1	0	0	0	1	1	0	0	1	0	1	192	60	92	5.6	271	61.9	45	98.1	4.96	104.5	40	145	227	215	143	72	90	5.2	147	36.4	36.3	84.1	3.82	104.2	47	149	223	150	#NULL!	#NULL!	#NULL!	#NULL!	#NULL!	#NULL!
1	0	1	38	0	1	0	1	1	0	1	0	0	1	0	1	671	37	141	6.6	201	69	25	40	6.19	71	30	164	231	237	560	36	91	5.3	216	11.3	34	40	14.69	80	26	95	152	187	#NULL!	#NULL!	#NULL!	#NULL!	#NULL!	#NULL!
1	0	0	36	0	0	0	0	1	1	0	0	0	0	1	1	133	31	95	5.7	89	18	20	12	1.75	98	42	161	222	109	133	16	92	5.7	82	18	22.4	11.7	1.75	98	36	140	194	199	#NULL!	#NULL!	#NULL!	#NULL!	#NULL!	#NULL!
1	0	0	43	1	1	0	0	0	1	0	0	0	1	1	0	354	54	93	5.6	172	20.74	55.8	141.3	21.37	106	48	96	176	111	354	54	93	5.6	172	20.74	55.8	141.3	21.37	106	48	96	176	111	#NULL!	#NULL!	#NULL!	#NULL!	#NULL!	#NULL!
1	0	1	62	0	1	0	0	0	0	1	0	0	1	0	1	1611	20	92	5.8	104	11.8	22.2	19.6	25.52	74	48	100	168	59	1527	23	93	5.8	81	11.8	30	28	25.52	74	51	74	141	81	#NULL!	#NULL!	#NULL!	#NULL!	#NULL!	#NULL!
1	1	1	66	0	1	0	0	0	0	0	0	0	1	0	1	779	33	101	5.4	83	21.9	15.9	27.1	2.25	101.3	51	146	219	136	1026	18	84	5	82	24.3	19.8	21.1	5.83	82.4	45	47	108	126	830	18	95	5.2	84	26.7
1	0	1	57	0	1	0	1	1	1	1	0	0	1	0	1	203	38	99	5.8	156	35.3	23.4	28	27.08	56.8	46	152	227	123	182	23	88	5.5	91	19.1	24.2	24.8	0.39	69.5	41	60	118	175	#NULL!	#NULL!	#NULL!	#NULL!	#NULL!	#NULL!
1	1	1	46	0	0	0	0	1	1	1	0	0	1	0	1	53	24	88	5.8	220	17.1	16.5	18.8	15.73	71.5	50	167	256	70	94	22	94	4.9	132	13.1	25	32.5	7.11	64	42	62	126	54	71	17	88	4.5	103	12.4
1	1	1	42	0	1	0	0	1	0	0	0	0	0	0	1	31	29	98	5.7	240	10.9	28.4	29.4	22.65	87	36	96	168	421	18	8	94	5	74	3.04	18.3	15.4	3.3	65	34	64	113	301	#NULL!	15	90	#NULL!	162	#NULL!
0	1	1	38	1	1	0	0	0	0	0	0	0	1	1	1	611	51	71	5.5	118	24.19	48	69	3.03	110	35	109	167	345	#NULL!	#NULL!	#NULL!	#NULL!	#NULL!	#NULL!	#NULL!	#NULL!	#NULL!	#NULL!	#NULL!	#NULL!	#NULL!	#NULL!	463	44	77	5	109	20.5
1	1	0	50	0	1	0	0	0	1	0	0	0	1	1	1	111	49	87	5.1	73	28.8	30.6	43	6.09	66.9	56	93	165	162	98	36	81	5.2	56	14.3	18	35.5	1.16	76.6	55	129	199	79	#NULL!	23	78	#NULL!	39	#NULL!
1	0	0	49	0	0	1	0	0	0	0	0	0	1	1	1	30	16	90	5.4	76	14.1	21.5	24.8	8.4	88	51	53	120	70	31	13	88	5.1	77	10.67	13.4	11.9	16.52	110	41	54	111	34	#NULL!	#NULL!	#NULL!	#NULL!	#NULL!	#NULL!
1	1	0	43	1	1	0	1	0	0	1	1	1	1	0	1	54	41	105	6.3	157	23.26	27.8	27.3	5.35	85	40	160	229	373	38	24	84	4.8	96	11.18	14.7	12.8	5.64	74	39	76	133	113	33	25	85	5.1	81	15
1	0	1	44	0	1	0	1	1	1	1	0	0	0	0	1	490	61	149	9.4	182	23.5	38.8	43.5	9.51	91	30	74	132	355	321	23	90	5.8	104	13.86	23.6	26.7	8.91	90	30	94	144	86	#NULL!	#NULL!	#NULL!	#NULL!	#NULL!	#NULL!
1	1	0	29	0	1	0	0	0	0	0	0	0	1	1	1	39	21	99	5.5	152	20.7	19.3	13.1	15.21	69	46	157	231	305	32	35	97	5.2	75	15	54.3	70.4	14.19	100	35	124	176	272	67	12	96	5.2	84	11.9
1	0	0	35	0	1	0	0	0	1	1	0	0	0	0	0	102	56	88	5.2	195	10.2	24	25	5.6	65	53	128	212	53	125	26	92	5	95	11.2	19	23	2.99	88	44	134	198	54	#NULL!	#NULL!	#NULL!	#NULL!	#NULL!	#NULL!
1	1	0	79	0	0	1	1	0	0	0	0	0	1	0	1	124	47	108	6.3	60	9.54	25.6	18	7.82	98	84	113	212	259	117	53	98	5.5	58	6.76	23.6	19.6	5.66	79	74	114	202	115	#NULL!	43	80	#NULL!	47	#NULL!
1	0	0	37	0	0	0	1	0	0	0	0	0	1	0	0	171	42	79	5.9	89	20.48	10.3	14.2	29.77	89	42	122	183	86	140	19	83	5.3	96	12.77	14.5	13.9	10.41	69	31	131	182	94	#NULL!	#NULL!	#NULL!	#NULL!	#NULL!	#NULL!
1	1	0	65	0	0	0	0	1	1	0	0	0	1	0	1	413	104	96	5.7	115	19.9	27	29	5.8	76.1	46	96	163	124	405	130	97	5.6	98	28.3	25.1	44.2	9.77	97	42	117	179	62	#NULL!	117	91	#NULL!	101	#NULL!
1	1	0	33	0	0	1	0	1	0	0	0	0	1	0	0	75	15	85	5.3	17.2	7.14	19.1	17.2	29.1	93.3	48	122	195	76	80	12	83	5.1	86	5.93	18.5	16.9	26.36	87.8	44	104	166	97	83	9	89	4.7	76	6.79
1	0	0	51	0	0	1	0	0	0	0	1	1	0	0	1	133	11	85	5.6	85	2.82	26.3	21.3	1.01	94	85	62	164	108	162	9	86	5.4	88	5.06	39.1	37.3	0.98	113	82	60	159	111	#NULL!	#NULL!	#NULL!	#NULL!	#NULL!	#NULL!
1	1	0	62	1	0	0	0	1	1	0	0	0	1	0	1	170	30	102	5.3	163	23	19	22	2.7	94	50	84	165	135	125	19	95	5	142	22.7	23.4	29.4	2.29	74	42	67	132	119	184	18	89	4.9	139	33.7
1	1	0	50	0	1	1	0	0	0	0	1	1	1	0	1	322	47	73	5.3	116	30.7	28.3	16.8	32.83	81.4	44	106	171	92	322	48	80	5.3	126	30.7	32.5	29.2	32.83	81.4	42	114	180	28	345	17	76	5.2	98	11
1	0	0	43	0	0	0	0	0	0	0	0	0	0	1	0	299	99	101	5.2	104	31.3	93.2	111.2	30.17	66	43	134	198	143	299	81	94	5.2	97	31.3	79.6	116.9	30.17	66	56	132	208	101	#NULL!	#NULL!	#NULL!	#NULL!	#NULL!	#NULL!
0	1	0	80	0	0	0	0	1	1	0	1	1	1	1	0	267	27	88	5.9	109	17.9	38.2	44.6	1.81	74	29	97	147	63	#NULL!	#NULL!	#NULL!	#NULL!	#NULL!	#NULL!	#NULL!	#NULL!	#NULL!	#NULL!	#NULL!	#NULL!	#NULL!	#NULL!	337	30	96	6	158	20.2
1	0	0	45	0	0	0	1	0	0	0	0	0	1	0	1	246	46	136	6.6	226	67.5	28.1	50.2	14.35	96	40	139	215	97	229	26	86	6.3	127	10.7	17.7	36.5	9.5	78	39	110	173	76	#NULL!	#NULL!	#NULL!	#NULL!	#NULL!	#NULL!
0	1	0	65	0	0	0	0	1	1	0	1	1	1	0	0	78	137	65	4.5	89	5.08	78.2	44.6	42.25	58.3	79	150	248	1295	#NULL!	#NULL!	#NULL!	#NULL!	#NULL!	#NULL!	#NULL!	#NULL!	#NULL!	#NULL!	#NULL!	#NULL!	#NULL!	#NULL!	114	110	84	4.4	89	8.99
1	0	1	62	0	0	0	1	0	1	1	0	0	1	0	1	263	35	87	5.9	116	13.2	50	37	0.79	112	37	108	167	807	248	17	90	5.8	80	7.98	35.8	32.2	0.88	93	37	50	103	298	#NULL!	#NULL!	#NULL!	#NULL!	#NULL!	#NULL!
1	0	1	68	1	0	0	0	1	0	0	1	1	1	0	0	25	21	98	5.4	60	8.32	17	10	0.62	79.2	38	48	100	72	60	15	89	5	64	13	27.1	21.1	0.53	73	38	33	85	69	#NULL!	#NULL!	#NULL!	#NULL!	#NULL!	#NULL!
1	0	1	38	0	1	0	0	0	1	0	0	0	1	0	1	829	78	104	6.2	161	26.7	59.4	78	102.63	108	37	71	132	506	829	30	93	6.2	106	26.7	42	62	102.63	108	33	90	143	1278	#NULL!	#NULL!	#NULL!	#NULL!	#NULL!	#NULL!
1	0	0	53	1	1	1	0	0	0	0	0	0	0	1	1	12	8	85	5	95	14.11	19.3	15.7	1.29	57	66	82	167	98	38	4	79	5	68	11.87	24	17	1.23	54	50	86	151	95	#NULL!	#NULL!	#NULL!	#NULL!	#NULL!	#NULL!
1	0	0	43	0	0	0	0	0	0	0	0	1	0	0	1	100	42	85	6.1	91	27	18.1	21.2	6.75	87	48	52	118	102	105	28	90	5.6	62	27	24	32	6.64	100	42	32	88	119	#NULL!	#NULL!	#NULL!	#NULL!	#NULL!	#NULL!
1	0	0	23	0	0	0	0	1	0	0	0	0	0	1	1	64	16	80	5.1	90	15.5	10.6	12.3	7.3	98	61	97	176	202	74.66	8	73	4.4	133	21.2	11.4	14.1	1.69	88	54	136	213	279	#NULL!	#NULL!	#NULL!	#NULL!	#NULL!	#NULL!
1	1	0	41	0	0	0	0	0	0	0	0	0	1	0	1	160	41	96	5.1	92	17.4	17.5	22.5	5.46	94.5	56	205	282	72	137	30	83	4.7	75	11.1	17.4	19.8	7.43	85.5	47	58	121	70	270	99	83	5.1	75	14
1	0	0	54	1	1	0	0	0	1	1	1	1	1	1	1	242	23	106	5.3	252	29.8	33.8	51	19.59	94.6	37	159	237	89	103	10	87	5.2	123	11.2	23.1	31	11.46	98.1	43	125	191	73	#NULL!	#NULL!	#NULL!	#NULL!	#NULL!	#NULL!
1	1	1	24	0	1	0	0	1	1	1	0	0	1	1	1	627	48	89	5.6	138	54.8	40.2	95.2	10.7	113.9	32	148	207	189	242	32	78	4.9	129	8.67	48.8	97.2	7.78	102.7	33	96	152	491	#NULL!	27	76	#NULL!	82	#NULL!
1	0	1	23	0	1	0	0	1	1	0	0	0	1	0	1	305	68	87	5.3	86	20	31	36	1.47	107	30	176	226	526	176	29	79	4.9	70	13.6	15.2	19.6	2.4	100	32	96	144	260	#NULL!	#NULL!	#NULL!	#NULL!	#NULL!	#NULL!
1	0	1	63	1	1	0	1	0	1	1	0	0	1	0	1	216	63	158	8.5	299	35.2	42.9	36.5	4.78	86.3	32	67	130	757	118	29	150	6.7	132	22.9	25.8	31.1	2.91	95	44	34	100	211	#NULL!	#NULL!	#NULL!	#NULL!	#NULL!	#NULL!
1	1	1	17	0	0	0	0	0	0	0	0	0	1	0	1	3060	413	87	6.6	276	63.4	118.6	153.9	7.88	61.8	26	104	169	996	632	60	78	5.2	126	37.5	55.9	79.2	8.72	65.7	27	85	135	742	618	87	87	5.2	80	15.5
1	1	1	49	0	0	0	1	0	0	0	0	0	1	0	1	263	34	108	5.6	106	33.9	31	82.5	18.29	101	43	80	142	265	263	34	108	5.6	106	33.9	31	82.5	18.29	90.5	43	80	142	265	205	24	79	5.2	97	13
1	1	1	25	1	1	0	1	0	1	1	0	0	1	0	1	278	28	97	5.9	172	37	29.4	33.6	9.77	109.2	36	121	186	454	260	20	92	5.4	120	10.2	21.5	26.4	14.53	130	33	99	156	150	#NULL!	16	83	#NULL!	85	#NULL!
1	1	1	39	0	0	0	0	0	0	0	1	1	1	0	1	875	47	95	5.7	163	52.23	61.7	76.1	3.66	94	32	127	187	179	401	26	75	4.5	122	17	15	17	0.97	115	32	144	200	184	510	27	77	4.6	181	24.4
1	1	1	59	0	1	0	0	1	1	0	0	0	1	0	1	955	51	88	5.5	162	46.3	35	37	1.18	79	67	71	169	294	781	41	72	5.3	97	17.39	49.4	52.6	1.23	61	68	49	135	191	#NULL!	20	76	#NULL!	70	#NULL!
1	0	0	53	0	1	0	1	1	0	0	0	0	1	0	1	165	56	254	10.8	159	20.4	15	23	5.04	85.1	55	110	192	58	150	13	87	6.6	85	10.9	18	17	5.4	130	46	31	94	79	#NULL!	#NULL!	#NULL!	#NULL!	#NULL!	#NULL!
1	0	0	64	0	0	0	1	1	1	0	1	1	1	0	1	127	23	142	6.4	107	22.7	14.8	15.5	2.01	87	47	42	108	133	152	19	111	5.9	74	10.9	12	11	1.44	92.2	43	33	91	57	#NULL!	#NULL!	#NULL!	#NULL!	#NULL!	#NULL!
1	0	1	73	0	1	0	1	1	0	0	0	0	0	0	0	61	94	123	4.4	131	10.53	25.5	18.6	2.26	53	39	84	146	89	54	162	107	4.7	91	7.32	26	15.7	10.16	77	85	44	146	104	#NULL!	#NULL!	#NULL!	#NULL!	#NULL!	#NULL!
1	0	0	66	0	1	0	0	0	1	0	0	0	0	1	1	131	18	89	5.5	126	6.21	27.6	16.3	5.12	88	55	67	143	239	143	28	91	5.1	70	7.45	29.9	19.1	1.85	101	46	39	100	137	#NULL!	#NULL!	#NULL!	#NULL!	#NULL!	#NULL!
1	1	0	57	0	0	0	0	0	0	0	0	0	1	0	1	221	46	132	6.3	156	54.3	18.6	21.1	5.23	93	32	76	138	192	345	49	91	6.1	121	16	22.6	31.4	3.3	106.3	30	85	137	161	422	37	75	5.3	96	18.2
1	0	1	36	0	0	0	0	0	1	1	0	0	1	0	1	427	34	95	5.7	201	26.9	28.3	39.6	19.86	97.6	26	77	133	83	265	29	88	5.3	132	21	17.6	20.9	19.82	83.7	27	67	116	134	#NULL!	#NULL!	#NULL!	#NULL!	#NULL!	#NULL!
0	1	1	19	0	1	1	0	0	1	1	0	0	1	0	0	202	112	79	5.3	112	14.5	40.1	61.2	14.76	92	31	159	213	181	#NULL!	#NULL!	#NULL!	#NULL!	#NULL!	#NULL!	#NULL!	#NULL!	#NULL!	#NULL!	#NULL!	#NULL!	#NULL!	#NULL!	68	68	78	4.9	81	14
1	0	0	77	0	0	1	0	1	1	1	1	1	1	0	1	283	13	85	5.3	235	13.8	24.6	20.5	4.79	93	32	132	202	484	365	13	82	5.4	115	9.35	22.4	15.7	4.13	99	43	37	100	481	#NULL!	#NULL!	#NULL!	#NULL!	#NULL!	#NULL!
1	1	1	43	0	0	1	0	0	0	0	0	0	1	1	0	15	19	96	5.6	101	14.4	16	15.5	3.96	78	38	123	181	142	21	15	95	5.6	80	7.65	14.5	13.6	2.45	78	35	101	153	70	33	15	90	5.6	69	6.72
1	0	1	32	0	0	0	0	1	0	0	0	0	1	0	1	273	51	87	5.4	47.9	37.6	20.4	47.9	12.09	92	36	127	188	273	273	44	89	5.4	109	37.6	34.9	67.6	12.09	92	29	119	170	976	#NULL!	#NULL!	#NULL!	#NULL!	#NULL!	#NULL!
1	1	0	73	0	0	0	0	0	1	0	0	1	1	0	0	95	24	82	5.8	95	10.46	21.3	17.6	12.39	86	44	105	168	169	95	24	82	5.8	95	10.46	21.3	17.6	12.39	86	44	105	168	169	86	32	91	5.7	106	7.31
1	0	1	18	0	0	0	0	1	1	1	0	0	1	0	1	349	41	87	5.3	161	38	35.5	86.5	1.77	120	30	148	208	119	171	18	77	4.8	101	30	17	34	0.76	90	35	105	159	94	#NULL!	#NULL!	#NULL!	#NULL!	#NULL!	#NULL!
1	1	0	58	0	1	0	1	0	1	0	1	1	0	0	0	173	20	114	6.3	129	18.2	18.7	12.1	9.55	80	89	125	238	67	321	16	101	5.6	83	19.7	24	14	6.11	102	63	54	134	108	#NULL!	14	94	#NULL!	97	#NULL!
1	1	0	20	0	1	0	0	0	0	0	0	0	0	1	0	241	23	83	5.1	59	17.8	16.9	15.6	12.51	102	38	124	177	147	202	2	82	4.7	71	17.5	16.4	29.6	1.71	110.1	36	75	126	211	#NULL!	17	83	#NULL!	52	#NULL!
1	0	1	30	0	0	0	0	0	0	0	0	0	1	0	0	165	18	66	4.9	74	10.9	26	30	3.4	90	40	83	138	215	68.18	10	82	4.5	110	8.28	27.3	36.1	2.64	81	33	62	115	353	#NULL!	#NULL!	#NULL!	#NULL!	#NULL!	#NULL!
1	0	1	33	0	1	0	0	1	0	0	0	0	1	1	1	636	77	78	4.4	47.4	37	64.1	47.4	4.45	79	36	113	176	259	636	57	78	4.4	125	37	38.3	32.2	4.45	79	30	95	148	188	#NULL!	#NULL!	#NULL!	#NULL!	#NULL!	#NULL!
1	0	1	47	1	1	0	0	1	0	0	0	0	1	0	1	34	43	106	5.5	155	23.99	29.9	45.5	5.5	78	48	130	205	149	30	16	88	5.5	83	11.34	23.1	31.3	2.86	112	41	92	150	221	#NULL!	#NULL!	#NULL!	#NULL!	#NULL!	#NULL!
1	1	1	27	1	1	0	0	0	0	0	0	0	1	0	1	263	31	80	5.5	64	35.35	25.3	34.9	13.98	98.2	49	64	127	350	263	79	83	5.5	111	35.35	65.5	126	13.98	98.2	44	65	128	1171	257	53	73	5	59	8.7
1	0	0	36	0	0	0	0	0	0	0	0	0	1	1	1	143	25	85	5.4	62	10.25	17	14	20.3	77	46	80	140	175	145	23	86	5.2	81	10.25	31.7	43	13.03	75	40	63	119	187	#NULL!	#NULL!	#NULL!	#NULL!	#NULL!	#NULL!
1	0	0	34	0	0	0	0	0	0	0	0	0	0	0	1	66	53	106	5.5	115	35.6	34.3	61.7	16.97	96.8	35	86	142	110	34	21	88	4.9	73	18	25.8	39.8	5.91	102.6	39	75	129	112	#NULL!	#NULL!	#NULL!	#NULL!	#NULL!	#NULL!
1	0	0	62	1	1	0	1	1	0	0	0	0	0	0	1	16	18	143	6.2	235	8.26	21.2	28.3	3.87	87	47	92	172	52	23	10	99	5.1	176	5.2	29	29	1.8	80	39	24	88	79	#NULL!	#NULL!	#NULL!	#NULL!	#NULL!	#NULL!
1	0	0	75	1	1	0	1	1	1	0	0	0	0	0	1	450	12	173	7.8	91	19.47	28.4	14.6	15.78	73	52	133	204	663	346	6	119	6.3	97	17.4	24.2	14.3	13.06	97	53	42	113	177	#NULL!	#NULL!	#NULL!	#NULL!	#NULL!	#NULL!
1	0	0	80	1	1	0	1	1	0	0	0	0	0	1	0	331	44	96	4.5	60	10.5	33.1	32	0.17	82	74	45	133	161	134	47	108	4.2	104	8.45	30.6	32.7	0.51	72	55	57	131	197	#NULL!	#NULL!	#NULL!	#NULL!	#NULL!	#NULL!
1	0	0	64	1	1	0	0	1	0	0	0	0	1	0	1	340	34	93	5.7	101	14.7	22	17	5.51	97	64	110	194	137	259	19	90	6	77	12.76	22	21	1.93	95	68	33	117	112	#NULL!	#NULL!	#NULL!	#NULL!	#NULL!	#NULL!
1	0	0	64	1	1	0	0	0	0	0	0	0	1	0	0	19	23	96	5.8	135	7.6	18	14	6.27	74	55	134	214	77	19	16	93	5.4	112	6.88	17.6	16.3	2.63	67.3	43	127	192	56	#NULL!	#NULL!	#NULL!	#NULL!	#NULL!	#NULL!
1	0	0	65	1	0	0	1	0	1	0	0	0	1	1	1	274	29	101	6	137	70.1	19.1	14.4	8.9	86.8	44	36	102	253	274	29	101	6	137	70.1	19.1	14.4	5.09	86.8	44	36	102	253	#NULL!	#NULL!	#NULL!	#NULL!	#NULL!	#NULL!
1	0	0	65	1	0	0	1	1	1	0	0	0	1	1	1	150	19	114	5.8	122	20.2	25.3	36.8	9.03	79	37	99	158	103	170	12	100	5.3	116	19.9	37	58	12.65	79	41	64	125	217	#NULL!	#NULL!	#NULL!	#NULL!	#NULL!	#NULL!
1	0	0	19	0	0	0	0	0	1	0	0	0	1	0	0	35	19	78	5.4	99	7.2	12	9.6	16	83	51	136	208	87	40	18	77	5	81	7	15	11	4.92	97	52	130	200	119	#NULL!	#NULL!	#NULL!	#NULL!	#NULL!	#NULL!
1	0	0	56	0	1	0	1	1	1	0	1	1	1	0	1	369	47	95	5.8	69	6.9	17.7	16	2.22	129.3	64	87	167	156	472	22	94	5.1	65	2.97	25.4	32.5	2.15	104	54	77	145	145	#NULL!	#NULL!	#NULL!	#NULL!	#NULL!	#NULL!
0	1	0	76	0	1	0	0	1	0	0	0	0	1	0	1	242	24	109	5.8	88	21.1	22.2	11.2	3.94	79.6	59	80	156	228	#NULL!	#NULL!	#NULL!	#NULL!	#NULL!	#NULL!	#NULL!	#NULL!	#NULL!	#NULL!	#NULL!	#NULL!	#NULL!	#NULL!	367	51	110	5.7	93	20.4
1	0	0	28	0	1	0	0	1	0	0	0	0	1	0	0	21	39	80	5.3	70	22.9	21.4	29.4	30.44	71.2	46	83	144	168	36	25	84	4.9	84	19.1	25.6	35.9	17.78	73	40	91	149	91	#NULL!	#NULL!	#NULL!	#NULL!	#NULL!	#NULL!
1	0	0	42	0	0	0	0	1	1	0	0	0	1	0	1	184	36	85	5.3	120	22.5	14.5	20.9	11.76	71.8	41	158	223	66	115	24	103	5.2	109	20.6	11.4	17.4	14.92	108.6	40	146	209	65	#NULL!	#NULL!	#NULL!	#NULL!	#NULL!	#NULL!
1	0	0	38	0	0	1	0	0	0	0	1	1	1	0	1	31	28	70	5.7	54.7	12.38	30.5	54.7	4.31	82	53	82	151	302	31	28	70	5.1	80	12.38	30.5	54.7	4.31	82	53	82	151	302	#NULL!	#NULL!	#NULL!	#NULL!	#NULL!	#NULL!
1	0	0	74	1	0	0	0	1	0	0	1	1	1	0	1	134	22	104	6.1	82	35.4	21.2	24.5	7.35	84.8	42	53	111	159	150	16	97	5.9	76	26.3	23.4	33.7	4.5	81.1	64	72	152	93	#NULL!	#NULL!	#NULL!	#NULL!	#NULL!	#NULL!
1	0	0	58	0	1	0	1	1	1	1	0	0	0	1	1	185	64	133	5.8	240	30.04	19.3	18.9	9.79	88	37	185	266	237	185	64	133	5.8	240	30.04	19.3	18.9	9.79	88	37	185	266	237	#NULL!	#NULL!	#NULL!	#NULL!	#NULL!	#NULL!
1	0	0	45	0	1	0	1	1	1	1	1	1	1	0	1	202	22	120	6.4	232	31.5	16.8	20.8	9.05	116.1	43	148	228	78	216	23	86	5.3	161	18.4	22.6	34	2.04	93.2	34	129	191	100	#NULL!	#NULL!	#NULL!	#NULL!	#NULL!	#NULL!
1	1	0	26	0	1	0	0	0	0	1	0	0	1	0	1	172	32	79	5.2	150	27	16	17	3.88	74	27	127	180	142	133	44	88	4.8	101	33	17	34	4.7	64	26	119	165	144	#NULL!	44	84	#NULL!	75	#NULL!
1	0	0	45	0	1	0	1	0	1	0	0	0	0	1	1	69	23	114	5.8	177	58	19.5	32.7	12.87	95.4	36	143	210	185	69	30	93	5.8	164	58	41.1	135.8	12.87	95.4	35	112	175	74	#NULL!	#NULL!	#NULL!	#NULL!	#NULL!	#NULL!
1	0	0	29	0	1	0	0	0	0	0	0	0	1	1	0	104	19	86	5.1	123	22.7	15.8	13.9	7.14	98.3	40	140	205	114	58	10	84	4.6	98	11.8	12.9	10.5	1.3	111.1	37	96	152	42	#NULL!	#NULL!	#NULL!	#NULL!	#NULL!	#NULL!
1	0	1	29	0	0	0	0	1	0	0	0	0	1	0	1	241	75	83	5.3	114	18	15	26	0.39	111	49	161	233	100	134	43	85	5.4	138	23.9	19.3	38.8	0.32	79.1	44	105	175	181	#NULL!	#NULL!	#NULL!	#NULL!	#NULL!	#NULL!
0	1	1	17	0	0	0	0	0	1	0	1	1	1	0	1	37	22	85	5.5	23.1	29.7	21.2	23.1	0.88	77.7	37	108	162	155	#NULL!	#NULL!	#NULL!	#NULL!	#NULL!	#NULL!	#NULL!	#NULL!	#NULL!	#NULL!	#NULL!	#NULL!	#NULL!	#NULL!	37	23	83	5	65	10.6
1	1	1	12	0	0	0	1	1	1	1	0	0	1	0	1	58	42	122	5.9	130	9.98	16.4	21.3	16.56	121	54	118	197	81	32	21	94	6.1	85	10.9	20	20.8	0.85	107	43	82	142	133	#NULL!	21	96	#NULL!	76	#NULL!
1	0	1	35	0	0	1	0	1	0	0	0	0	1	0	1	262	24	97	6	109	35.35	17.3	21	39.56	110	36	83	140	220	230	22	89	5.6	90	17.09	28.1	40	34.85	81	31	69	117	252	#NULL!	#NULL!	#NULL!	#NULL!	#NULL!	#NULL!
1	0	0	80	1	1	0	1	1	1	1	0	0	1	1	1	122	10	141	8.3	236	7.98	14.6	11.8	13.79	68.3	30	53	112	61	116	25	118	6.2	204	7.22	30.5	30	5.46	73.6	28	40	95	35	#NULL!	#NULL!	#NULL!	#NULL!	#NULL!	#NULL!
1	1	1	17	0	1	1	1	0	0	1	1	1	1	1	0	72	46	84	5.2	74	19.8	19.4	28.7	4.94	121	37	74	126	194	72	46	94	5.2	103	19.8	36.7	99.5	4.94	121	37	46	102	132	#NULL!	50	74	#NULL!	68	#NULL!
1	1	0	54	0	0	0	1	1	1	0	0	0	1	0	1	314	86	116	6.3	144	27.3	27.4	35.9	6.21	71	39	205	274	256	231	57	84	5.8	79	36	29	40	5.5	75	44	62	122	140	#NULL!	50	74	#NULL!	81	#NULL!
1	0	0	50	0	1	0	0	0	1	1	0	0	0	0	0	17	33	86	5.4	67	18.8	24.1	30.1	1.86	86.4	44	95	154	232	28	18	69	5.1	74	6.4	22.1	21.2	3.99	63	44	54	154	153	#NULL!	#NULL!	#NULL!	#NULL!	#NULL!	#NULL!
1	0	0	45	1	1	0	1	1	1	1	0	0	1	1	1	52	160	86	5.6	125	34.56	48.4	78.2	45.03	54	51	124	199	66	38	30	91	5.9	112	14.61	13.9	10.6	36.94	58	48	110	180	62	#NULL!	#NULL!	#NULL!	#NULL!	#NULL!	#NULL!
1	1	0	59	0	0	0	0	0	1	1	1	1	1	1	1	34	16	85	6	126	8.91	13.1	8.9	5.05	70.1	72	194	293	66	43	10	80	5.6	96	3.33	19	13.2	2.89	64.2	66	56	140	664	#NULL!	7	86	#NULL!	88	#NULL!
1	0	0	61	0	0	0	0	0	0	0	1	1	1	1	0	179	15	85	5.5	57	11.5	17.6	15.1	3.84	123	54	95	163	277	166	15	79	5.1	78	13.9	26	23	2.68	84	56	98	171	472	#NULL!	#NULL!	#NULL!	#NULL!	#NULL!	#NULL!
1	0	0	77	1	0	1	1	0	1	0	0	0	1	0	1	190	42	102	6	74	28.8	52.9	33.3	2.79	102	39	39	93	617	135	53	96	5.1	78	28.5	24	21	2.5	82	42	158	116	100	#NULL!	#NULL!	#NULL!	#NULL!	#NULL!	#NULL!
1	1	0	44	0	1	0	1	1	1	1	0	0	0	1	1	300	32	88	6.1	156	53	18	17	12.3	98	48	88	166	428	145	33	75	5.3	89	40	23.1	29.9	6.91	68	44	90	152	238	#NULL!	32	82	#NULL!	83	#NULL!
1	0	0	55	0	0	0	1	0	0	0	1	1	1	0	0	88	28	94	6.3	44	5.54	15.1	13.9	4.52	83	65	89	167	125	121	17	91	5.8	58	6.15	16.5	15.8	5.45	95	58	46	117	98	#NULL!	#NULL!	#NULL!	#NULL!	#NULL!	#NULL!
0	1	1	41	0	1	0	1	1	1	1	0	0	1	0	1	958	32	134	6.4	133	31.8	70	71.7	8.3	8	38	150	214	1206	#NULL!	#NULL!	#NULL!	#NULL!	#NULL!	#NULL!	#NULL!	#NULL!	#NULL!	#NULL!	#NULL!	#NULL!	#NULL!	#NULL!	409	17	106	5.4	66	7.63
1	1	0	63	1	1	0	0	1	1	1	0	0	1	0	1	144	23	86	5.6	135	18.2	14.2	24.7	4.33	72.5	37	142	205	73	165	20	84	5.5	75	16	14	29	2.2	108	39	129	185	71	218	13	89	5.3	80	13.4
1	0	1	34	0	0	0	1	0	0	0	0	0	1	0	1	787	161	162	11.2	475	11	31	26	5.9	108	31	130	256	93	787	161	162	11.2	475	11	31	26	5.9	108	31	130	256	93	#NULL!	#NULL!	#NULL!	#NULL!	#NULL!	#NULL!
1	0	1	53	0	1	0	1	1	1	1	0	0	1	0	1	547	74	107	7	216	55.99	19.3	28.1	6.79	108	35	99	168	275	547	53	99	7	91	55.99	25.9	34.8	6.79	108	44	98	161	319	#NULL!	#NULL!	#NULL!	#NULL!	#NULL!	#NULL!
1	1	1	71	0	1	0	1	1	1	0	0	0	1	0	1	274	29	103	5.8	98	44	22	18	3.45	92	43	121	184	308	348	18	92	5.5	67	19.6	23	16	1.65	80	47	92	154	162	348	15	95	5.5	72	19.6
1	0	0	36	0	1	0	0	1	0	0	0	0	1	0	1	204	11	73	4.7	75	11.95	13.7	6.6	18.09	89.8	44	135	196	152	204	13	70	4.7	86	11.95	12.5	9.9	18.09	90.5	40	139	198	51	#NULL!	#NULL!	#NULL!	#NULL!	#NULL!	#NULL!
1	0	0	41	0	1	0	0	1	1	1	0	0	1	0	1	286	63	101	5.7	149	50.7	18.1	18.8	3.67	99.9	39	196	266	257	418	36	92	5.5	84	31	15.1	17.8	4.5	105.4	31	94	143	118	#NULL!	#NULL!	#NULL!	#NULL!	#NULL!	#NULL!
1	0	0	70	0	0	0	1	1	1	0	0	0	1	1	1	31	11	96	6	12.9	26.93	16	12.9	1.01	104	60	70	155	115	31	9	95	6	120	26.93	20	19	1.01	104	47	51	119	149	#NULL!	#NULL!	#NULL!	#NULL!	#NULL!	#NULL!
1	0	0	55	0	1	0	0	1	0	1	0	0	1	0	1	154	31	93	5.4	119	26.3	19.1	22.4	8.57	80.2	51	106	179	170	100	24	93	5.2	101	22	19	30	5.2	107	47	88	154	110	#NULL!	#NULL!	#NULL!	#NULL!	#NULL!	#NULL!
1	0	0	42	0	1	0	0	0	0	0	0	0	1	0	0	83	18	83	5.3	124	32	18	10	7.4	95	49	77	148	123	77	12	74	4.7	80	17.3	17.2	22.9	5.08	76	48	62	126	57	#NULL!	#NULL!	#NULL!	#NULL!	#NULL!	#NULL!
1	1	0	34	1	1	0	1	0	0	0	0	0	1	0	0	428	86	100	5.3	70	39.6	33	26.9	9.93	81.8	68	118	202	128	277	61	90	5.3	139	23	27.8	55.1	7.12	65	55	125	205	321	#NULL!	41	88	#NULL!	114	#NULL!
1	0	0	48	0	0	0	0	1	0	0	1	1	1	1	1	137	13	91	4.9	115	21.8	13.1	12.2	28.33	99	37	77	134	57	137	8	94	4.9	118	21.8	21.4	22.7	28.33	99	39	74	133	80	#NULL!	#NULL!	#NULL!	#NULL!	#NULL!	#NULL!
1	0	1	44	0	1	1	0	0	0	0	0	0	0	0	1	482	39	100	5.8	200	43	35	66	3.4	120	42	177	255	171	462	27	101	5.7	79	9.26	23	35	4.47	110	49	176	243	203	#NULL!	#NULL!	#NULL!	#NULL!	#NULL!	#NULL!
1	1	1	28	1	1	0	1	1	0	0	0	0	1	0	1	285	51	121	6.3	121	35.5	15.1	25.2	23.86	112.5	31	99	152	81	123	29	99	5.5	86	15	19	24	9.7	100	38	60	115	157	70	22	110	5.3	86	14.7
1	1	1	20	0	0	1	0	1	0	0	0	0	0	0	1	275	36	80	5.2	135	40.5	44.6	35.1	10.47	128	34	110	169	783	126	20	91	5.3	110	19	34.6	48.5	2.6	113	33	80	134	392	#NULL!	19	79	#NULL!	81	#NULL!
1	1	0	41	1	0	0	0	1	0	0	0	0	0	0	1	137	28	99	5.6	116	21	13.5	10	22.13	67	43	114	179	62	150	21	91	5	92	20	12	12	8	62	38	99	156	65	#NULL!	21	78	#NULL!	45	#NULL!
1	1	1	33	1	0	0	1	0	1	1	0	0	1	0	1	294	64	90	6	256	25.3	17	23	4.54	94.4	54	177	277	174	418	54	85	5.4	149	16	21	40	5.3	82	34	110	170	88	#NULL!	32	91	#NULL!	136	#NULL!
1	1	0	33	0	1	0	0	1	1	0	0	0	1	0	0	271	37	96	5.5	116	17	20.4	15.8	18.2	79.5	46	142	211	199	148	21	85	5.2	93	22	16.6	16.5	11.95	92.8	35	142	197	163	183	16	83	4.9	71	14.3
1	1	0	34	0	0	0	0	0	1	0	0	0	0	0	1	73	68	84	4.8	108	14	20	17	45.8	78	49	141	167	86	80	31	102	5	145	28	20	16	45.8	78	49	141	217	215	288	20	95	4.8	131	11.6
1	0	0	34	1	0	0	1	0	0	1	0	0	1	0	1	213	30	110	5.7	537	22.7	22.3	27.6	5	97.5	29	133.6	270	96	213	30	94	5.7	116	22.7	22.2	33.8	5	97.5	38	137	197	231	#NULL!	#NULL!	#NULL!	#NULL!	#NULL!	#NULL!
1	1	0	31	0	0	0	0	0	1	0	0	0	1	1	0	202	11	89	5.2	11	24.7	17	11	10.59	99.9	36	119	176	66	202	16	85	5.2	88	14.6	13.5	11.2	10.59	110.8	34	149	202	40	#NULL!	11	82	#NULL!	71	#NULL!
1	0	1	57	1	1	1	0	0	1	1	0	0	1	0	1	909	114	125	9.1	129	32.5	89.6	88.5	3.1	111.2	39	210	276	491	556	23	90	6.2	80	17.1	28.9	25.7	4.4	108	48	71	135	170	#NULL!	#NULL!	#NULL!	#NULL!	#NULL!	#NULL!
1	0	0	45	0	0	0	1	0	0	1	0	0	1	1	1	66	17	90	5	164	24.8	20.9	32.7	11.76	92	24	48	96	82	78	14	94	5.3	135	17.4	21	28	11.54	95.7	26	63	111	122	#NULL!	#NULL!	#NULL!	#NULL!	#NULL!	#NULL!
1	0	0	22	0	0	0	0	0	0	1	0	0	0	1	1	181	41	84	5.3	462	19.2	85.1	78.8	5.18	100.7	44	125.6	262	38	181	25	76	5.3	113	19.2	56	75.8	5.18	100.7	46	90.157	157	81	#NULL!	#NULL!	#NULL!	#NULL!	#NULL!	#NULL!
1	0	0	58	0	1	0	0	1	1	1	0	0	1	0	0	73	92	95	5.4	104	23.1	23.1	19	2.88	91.5	45	167	235	113	75	58	96	5.2	100	5.9	18	20	6.6	63	41	71	131	51	#NULL!	#NULL!	#NULL!	#NULL!	#NULL!	#NULL!
1	1	1	67	1	1	0	1	1	0	0	1	1	1	0	1	18	59	124	7.2	94	13.24	18	20.8	11.43	62.5	52	123	192	147	18	56	79	6.3	54	7.79	26.3	36.7	9.95	68	45	105	164	67	26	53	76	5.6	55	4.84
0	1	1	44	1	1	0	1	1	0	0	0	0	1	0	1	139	34	80	5.6	132	10.1	25	55	17.1	94.9	37	105	169	191	#NULL!	#NULL!	#NULL!	#NULL!	#NULL!	#NULL!	#NULL!	#NULL!	#NULL!	#NULL!	#NULL!	#NULL!	#NULL!	#NULL!	139	24	87	5.6	118	10.1
1	0	1	56	0	1	0	0	1	1	0	0	0	1	1	1	679	68	128	6.4	178	23.21	40.1	34.3	6.8	95	39	124	193	1317	679	37	86	6.4	113	23.21	37.3	51.4	6.8	95	37	117	176	320	#NULL!	#NULL!	#NULL!	#NULL!	#NULL!	#NULL!
1	0	1	53	1	1	0	1	1	1	0	0	0	1	0	1	374	106	207	9.1	530	38	96	54	9.5	73	35	67	208	321	406	21	83	7.1	530	22	26	21	7	81	40	68	126	135	#NULL!	#NULL!	#NULL!	#NULL!	#NULL!	#NULL!
1	1	1	27	0	1	0	0	1	0	1	0	0	1	0	1	659	55	87	5.5	114	56.4	55.2	95	13.33	127.8	36	78	134	302	433	34	86	5.1	65	32.7	31.4	55.7	15.32	126.8	37	70	121	139	#NULL!	24	83	#NULL!	67	#NULL!
1	1	1	64	1	1	0	0	1	0	0	0	0	1	0	1	13	483	89	4.9	124	20.2	30.8	19.1	2.49	87.8	46	119	188	53	26	511	99	4.5	103	30.1	59.7	27.5	2.49	72.6	39	95	154	59	66	477	82	#NULL!	95	27.7
0	1	1	60	1	1	0	1	0	1	0	0	0	1	0	1	720	85	84	5.7	157	21.9	24.4	36.9	35.53	98.4	45	72	147	56	#NULL!	#NULL!	#NULL!	#NULL!	#NULL!	#NULL!	#NULL!	#NULL!	#NULL!	#NULL!	#NULL!	#NULL!	#NULL!	#NULL!	#NULL!	29	84	#NULL!	120	#NULL!
1	1	1	60	1	1	0	1	1	1	1	0	0	1	0	1	365	42	116	7.8	239	18.12	14.3	20.6	9.58	77	26	81	140	165	442	18	79	5.7	85	5.06	28.6	27.7	5.7	104	40	58	115	100	#NULL!	23	84	#NULL!	55	#NULL!
1	0	1	41	0	1	0	0	1	1	1	0	0	1	1	1	605	97	87	5.5	281	41.1	21	35.7	4.13	122	31	151	228	264	512	22	71	5	101	14.4	21.6	26.9	5.61	99.8	31	94	144	241	#NULL!	#NULL!	#NULL!	#NULL!	#NULL!	#NULL!
1	0	1	40	0	1	1	0	1	0	0	0	0	0	0	0	310	82	97	5.5	446	25.6	18.2	23.8	11.53	106.1	29	158.8	277	181	293	29	83	4.8	80	6.43	16.6	23.5	12.45	125.7	39	48	103	144	#NULL!	#NULL!	#NULL!	#NULL!	#NULL!	#NULL!
1	0	1	56	1	1	0	1	1	1	1	0	0	1	0	1	501	83	120	6.7	229	18	40	54	0.97	98	37	101	173	89	270	42	109	5.6	255	17.1	16.5	13.9	0.54	124	43	150	232	118	#NULL!	#NULL!	#NULL!	#NULL!	#NULL!	#NULL!
1	1	1	21	0	0	0	0	0	0	1	0	0	1	0	1	300	23	70	5.3	126	17.9	55.3	54.9	3.21	57	30	178	234	306	230	33	79	4.6	91	24.1	28	50	0.82	100	26	62	105	278	153	32	80	5.1	76	22.3
1	0	1	43	1	1	1	0	0	1	1	0	0	1	0	1	1093	116	96	5.9	262	18	52	106	7.21	103	47	202	296	425	511	44	93	5.6	254	14.6	34.1	69	3.37	115	46	94	173	99	#NULL!	#NULL!	#NULL!	#NULL!	#NULL!	#NULL!
1	0	1	31	0	0	0	0	1	1	1	0	0	1	0	1	952	111	98	5.9	431	17.9	36	36	11	89	33	110	229	966	952	31	85	5.9	99	17.9	22.6	19.6	11	89	41	78	137	367	#NULL!	#NULL!	#NULL!	#NULL!	#NULL!	#NULL!
1	0	1	54	0	0	0	0	0	0	1	0	0	1	1	1	163	44	86	5.5	323	23.6	52	69	19.01	100	41	126	213	266	163	15	72	5.5	135	23.6	46	30	19.01	100	39	45	106	1233	#NULL!	#NULL!	#NULL!	#NULL!	#NULL!	#NULL!
1	1	1	72	1	1	0	0	0	0	0	0	0	1	0	1	28	20	86	5.3	130	15.4	22	25	8.2	76.8	33	103	159	267	25	18	83	5.1	99	16.17	29.1	36.5	3.77	99	38	89	146	237	25	18	79	5.1	103	16.17
1	1	1	63	1	0	0	1	1	1	1	0	0	1	1	1	143	27	84	6	161	48.2	12.1	13.9	0.51	99.4	32	48	104	104	254	30	85	5.8	153	32.3	16.5	18.3	0.14	112.3	31	36	91	53	#NULL!	37	94	#NULL!	113	#NULL!
1	0	1	48	0	1	0	1	1	1	0	0	0	1	0	1	236	158	147	6.8	430	28.1	76.6	71.5	3.58	77	41	177	304	708	236	38	71	6.8	79	28.1	37	38	3.58	77	37	37	90	236	#NULL!	#NULL!	#NULL!	#NULL!	#NULL!	#NULL!
1	0	1	79	0	0	0	1	1	0	0	0	0	1	0	1	150	42	135	6.8	139	38.1	19	17	1.98	104	61	75	158	322	201	28	118	6.4	85	10.5	17.5	19.4	0.49	116	62	53	132	162	#NULL!	#NULL!	#NULL!	#NULL!	#NULL!	#NULL!
0	1	1	58	1	1	1	1	1	1	1	0	0	1	1	1	1467	108	110	6.9	146	34.9	54.2	52.8	7.99	82.4	50	27	100	1036	#NULL!	#NULL!	#NULL!	#NULL!	#NULL!	#NULL!	#NULL!	#NULL!	#NULL!	#NULL!	#NULL!	#NULL!	#NULL!	#NULL!	858	42	97	6.2	158	17.9
1	0	1	59	0	1	0	0	1	1	1	0	0	0	1	1	280	48	95	5.5	118	28.5	22	29	7.32	80	37	190	252	118	180	15	89	5.4	89	10	19	18	3.08	72	38	78	133	65	#NULL!	#NULL!	#NULL!	#NULL!	#NULL!	#NULL!
1	1	1	74	0	1	0	1	1	1	1	0	0	0	0	1	344	90	77	5.8	115	15.5	30.4	52.1	6.65	121	32	120	175	78	344	142	93	5.8	156	15.5	24.7	41.3	6.65	121	30	155	214	51	199	81	89	5.5	166	20.2
1	0	0	43	0	0	0	1	1	0	0	0	0	1	0	0	26	14	96	5.5	44	15.5	33.8	10.7	5.37	82	66	47	126	130	69	8	92	5.5	44	15.5	33.8	10.7	5.37	68	66	47	126	100	#NULL!	#NULL!	#NULL!	#NULL!	#NULL!	#NULL!
1	1	0	33	0	0	0	0	1	0	1	0	0	1	0	1	177	24	89	5	167	37.1	22.5	25.2	4.94	87.1	42	95	169	160	82	53	99	4.6	204	19.1	37.4	79.7	1.11	89.2	34	72	136	178	54	16	91	5	107	9.8
1	1	0	74	0	1	0	0	0	1	0	0	0	1	0	1	143	34	102	6	71	23.6	15.1	11.9	10.63	84.6	50	62	127	93	121	30	104	6	89	17.4	18	14	5.81	96.5	54	50	121	55	149	44	93	5.7	65	8.28
1	0	0	73	0	0	1	1	0	1	1	0	0	0	0	1	115	24	112	6.1	86	11.6	15	15.8	5	119.9	56	85	159	99	152	16	99	5.6	59	8.43	18.8	18.5	2.39	111.6	61	67	142	73	#NULL!	#NULL!	#NULL!	#NULL!	#NULL!	#NULL!
1	0	0	54	0	0	0	1	1	0	0	0	0	1	0	1	366	56	175	9.2	143	32	24.2	24.8	54.36	62	45	146	218	96	457	29	127	6.7	114	25.1	37	36	43.63	74	44	44	108	92	#NULL!	#NULL!	#NULL!	#NULL!	#NULL!	#NULL!
1	0	0	76	1	1	0	0	0	1	1	1	1	1	1	1	172	19	105	5.4	111	26.76	22.1	20.3	8.55	93	61	52	132	171	199	18	97	5.2	91	25.99	17.8	16.8	7.08	67	52	45	114	83	#NULL!	#NULL!	#NULL!	#NULL!	#NULL!	#NULL!
1	0	1	15	0	0	0	0	1	0	0	1	1	1	0	0	132	38	82	5.5	37	11.5	21	14	58.99	73	35	69	115	252	101	23	84	5.7	47	12.5	18.1	9.9	13.11	71.5	37	64	114	216	#NULL!	#NULL!	#NULL!	#NULL!	#NULL!	#NULL!
1	0	0	18	0	0	0	0	0	1	0	0	0	1	0	0	27	11	72	5.1	61	14.85	16.5	9.6	3.6	84	52	85	151	153	43	11	74	5	78	12.23	40.3	55.8	2.45	84	49	108	174	429	#NULL!	#NULL!	#NULL!	#NULL!	#NULL!	#NULL!
1	0	1	27	0	0	1	0	1	0	1	0	0	1	1	1	287	41	78	5.1	130	19.6	15.6	26.5	4.62	102.1	35	145	205	115	148	28	73	4.5	89	11.6	16.4	26.3	4.29	98.8	38	82	138	112	#NULL!	#NULL!	#NULL!	#NULL!	#NULL!	#NULL!
1	0	0	15	0	0	0	0	1	0	0	0	0	0	0	0	199	26	86	5.5	89	46.9	19.8	23.4	21.24	107	40	116	175	90	111	19	89	4.8	71	30	22.4	39	7.87	113.5	33	93	142	126	#NULL!	#NULL!	#NULL!	#NULL!	#NULL!	#NULL!
1	1	0	45	1	1	1	0	0	0	0	0	0	1	0	1	199	24	96	5.8	138	17.66	26.5	24.2	30	84	28	86	142	54	177	97	84	5.6	107	10.23	22	22	42.1	86.4	29	78	126	26	110	10	81	5.2	134	9.23
1	0	0	25	0	0	0	0	0	1	1	0	0	0	0	1	210	45	91	5.4	163	35.9	20.9	24.2	12.6	65.3	47	181	259	126	149	61	91	5.3	111	31.7	17.9	30.1	11.5	69	33	85	139	81	#NULL!	#NULL!	#NULL!	#NULL!	#NULL!	#NULL!
1	1	0	22	0	0	1	1	0	0	0	1	1	1	0	1	165	19	81	5.1	100	19	17	14	9.8	89	41	118	180	181	109	10	84	5	93	17	14.1	9.9	1.69	92	34	93	146	77	109	10	84	5	73	17
1	1	0	29	0	0	0	0	0	0	0	0	0	0	0	1	52	17	89	5.7	134	28.36	22.1	17.2	14.28	79.9	57	108	190	242	52	12	86	5.7	99	28.36	44	55	14.28	79.9	48	100	167	519	20	13	84	5.5	106	13.8
1	1	0	38	0	1	0	0	0	1	1	0	0	1	0	1	431	41	111	7.5	551	67	57	58	6.4	92	25	93.8	229	130	431	16	76	7.5	165	67	29.4	32.4	6.4	92	32	81	144	105	264	12	74	5.7	139	11.45
0	1	0	46	0	1	0	0	0	0	0	0	0	0	1	0	24	52	90	5.7	104	6.92	29.4	38.9	6.57	90.3	67	130	218	106	#NULL!	#NULL!	#NULL!	#NULL!	#NULL!	#NULL!	#NULL!	#NULL!	#NULL!	#NULL!	#NULL!	#NULL!	#NULL!	#NULL!	21	67	90	5.2	82	22.6
1	0	0	28	0	1	0	0	0	0	1	1	1	0	1	1	118	27	102	5.8	130	32.4	16.6	17.4	17.39	95.9	60	182	269	88	65	30	79	5.2	72	11.5	24.2	48.9	8.05	70.3	46	106	168	210	#NULL!	#NULL!	#NULL!	#NULL!	#NULL!	#NULL!
1	1	1	59	1	0	0	1	0	1	1	0	0	1	0	1	165	64	122	6.8	327	45.1	18.6	23.1	7.95	75.6	42	101	187	246	188	31	79	5.9	162	7.17	15	21.1	9.59	112.8	44	68	136	78	#NULL!	81	77	#NULL!	239	#NULL!
0	1	1	66	0	1	0	1	1	0	0	0	0	1	0	1	240	58	82	5.5	118	16.55	24.6	35.5	10.26	106	30	94	145	399	#NULL!	#NULL!	#NULL!	#NULL!	#NULL!	#NULL!	#NULL!	#NULL!	#NULL!	#NULL!	#NULL!	#NULL!	#NULL!	#NULL!	201	25	76	5.3	63	16
1	1	0	61	1	1	0	1	1	1	0	0	0	1	1	1	399	37	130	8.1	115	48.5	15	18	29.94	82.7	53	84	158	48	280	54	105	6.1	100	27.3	20.9	20	29.94	106.4	50	100	170	91	#NULL!	18	87	#NULL!	81	#NULL!
1	0	0	53	0	0	0	0	0	1	0	0	0	1	1	1	66	68	102	5.2	250	24.4	20.4	22.7	17.32	70.6	50	135	223	210	52	173	92	4.9	119	8.62	19.1	23.3	8.28	94.2	50	87	159	162	#NULL!	#NULL!	#NULL!	#NULL!	#NULL!	#NULL!
1	1	0	48	0	1	0	0	1	0	0	1	1	0	1	1	22	23	99	5.5	74	10.5	24.8	22	11.02	83	56	113	186	83	22	22	86	5.5	80	10.5	25	18	11.02	83	51	95	163	172	10	23	99	4.6	74	9.17
1	0	0	30	0	0	0	0	0	0	0	0	0	0	0	1	34	29	90	5.9	75	27.8	17.6	22.6	17.02	56	68	73	157	112	29	26	86	5.2	74	22.2	27	35.1	8.92	57	47	58	120	201	#NULL!	#NULL!	#NULL!	#NULL!	#NULL!	#NULL!
1	0	0	21	0	0	1	0	1	0	0	0	0	0	0	0	55	31	81	5.4	66	13.16	16.5	14.9	10.11	106	64	74	153	131	47	33	76	5.3	81	12	20.9	27	10.11	80	50	54	120	160	#NULL!	#NULL!	#NULL!	#NULL!	#NULL!	#NULL!
1	0	0	64	0	0	0	1	1	1	0	0	0	1	1	1	204	51	213	7.6	208	17.88	22.2	21.4	1.95	120	45	63	135	244	223	108	126	4.8	237	20.24	32.3	29.9	2.6	111	39	54	123	322	#NULL!	#NULL!	#NULL!	#NULL!	#NULL!	#NULL!
1	0	0	59	0	1	0	0	1	1	0	1	1	1	0	1	306	20	107	5.7	118	20.9	31.6	37.9	6.29	98	62	174	261	341	243	13	98	5.3	73	12.7	28.3	37.5	1.1	88	49	51	115	216	#NULL!	#NULL!	#NULL!	#NULL!	#NULL!	#NULL!
1	1	0	57	0	1	0	1	1	0	1	0	0	1	1	1	74	28	108	6.3	160	15	23.9	23.1	9	95	36	83	150	129	43	30	92	5.9	147	7.83	21.8	36.1	11.53	101	31	71	125	53	#NULL!	23	88	#NULL!	84	#NULL!
1	0	0	34	0	0	0	0	1	1	1	0	0	1	0	1	251	54	114	5.6	331	32.1	58.6	80.7	5.99	83.8	37	48	120	194	152	23	85	5.1	122	24	21.7	42.9	3.98	109.6	34	28	82	113	#NULL!	#NULL!	#NULL!	#NULL!	#NULL!	#NULL!
1	0	0	37	0	0	0	0	0	0	0	0	0	0	0	1	99	77	88	5.3	97	14.86	19.9	29.1	6.21	85.7	53	120	193	150	86	125	87	5.2	119	10.08	33.9	99.3	2.21	95	55	105	182	291	#NULL!	#NULL!	#NULL!	#NULL!	#NULL!	#NULL!
1	1	0	36	0	0	0	1	1	1	1	0	0	1	0	1	170	93	109	5.9	108	53.5	30.7	22.2	2.46	80	36	64	119	180	130	87	82	5.7	66	25.8	33.4	45.3	0.89	72	37	47	99	111	#NULL!	129	81	#NULL!	56	#NULL!
1	1	0	36	0	0	0	0	0	0	0	0	0	0	1	0	307	73	81	4.5	111	19.4	21	25	43.07	87	53	91	165	47	196	41	87	4.8	77	17.97	21.1	19.9	10.91	69	44	114	175	43	#NULL!	65	81	#NULL!	86	#NULL!
1	0	1	29	1	1	0	0	0	0	0	0	0	1	0	1	162	130	100	5.2	246	29.6	39.5	83.5	14.58	90	36	141	217	138	162	62	85	5.1	101	16	39	79	13.4	86	28	78	124	165	#NULL!	#NULL!	#NULL!	#NULL!	#NULL!	#NULL!
1	0	0	41	0	1	0	0	0	0	0	0	0	0	0	0	78	35	91	5.6	145	30.6	16.7	16.4	10.54	87	51	127	204	205	82	50	77	5.2	126	9.3	35	74	7.34	90	50	152	227	407	#NULL!	#NULL!	#NULL!	#NULL!	#NULL!	#NULL!
1	0	0	30	0	1	0	0	0	0	0	1	1	0	0	0	77	33	95	5.1	109	26.9	23.3	29.1	9.21	117.8	47	133	202	318	47	21	93	4.9	91	26	18.9	26.7	0.92	113.4	49	145	214	112	#NULL!	#NULL!	#NULL!	#NULL!	#NULL!	#NULL!
1	1	0	46	0	1	0	0	0	1	0	0	0	0	1	1	72	54	112	6.2	124	16.6	18.5	22.9	13.68	87	44	178	248	119	47	40	98	5.6	69	6.56	27	38	5.4	95	39	110	165	535	#NULL!	31	94	#NULL!	59	#NULL!
1	1	0	35	0	1	0	0	0	1	0	0	0	1	0	0	121	87	80	4.8	207	26.4	50.2	65	27.5	71	54	126	214	48	121	46	84	4.8	154	26.4	35	93	27.5	71	44	112	183	89	90	30	86	5.1	122	15
1	1	0	37	0	1	0	1	1	0	0	0	0	1	0	1	51	23	112	5.8	191	20.8	20.8	22	16.77	112.8	55	135	223	77	64	13	99	5.5	102	6.9	25	25	11.88	89.7	45	86	151	198	#NULL!	12	88	#NULL!	93	#NULL!
1	0	0	44	0	0	0	0	0	0	0	0	0	1	1	1	64	28	102	5.6	120	38	29	33	19.8	82	44	70	135	235	49	29	115	5.5	125	38.1	35.9	51.6	14.62	91	43	109	176	175	#NULL!	#NULL!	#NULL!	#NULL!	#NULL!	#NULL!
1	1	0	34	0	0	0	0	1	0	0	1	1	0	1	1	80	76	93	5.6	86	31.33	31	34.1	1.82	100.9	48	83	149	161	38	35	89	5.3	67	17.61	29.4	42.7	3.1	67	47	80	14	96	#NULL!	32	79	#NULL!	91	#NULL!
1	0	0	15	0	0	0	1	1	1	1	0	0	0	1	1	61	23	83	5	71	23	15	14	13.37	95.4	66	109	191	107	34	15	84	4.9	83	38	23.1	20.3	7.23	96.6	50	92	159	114	#NULL!	#NULL!	#NULL!	#NULL!	#NULL!	#NULL!
1	1	0	26	0	1	0	1	1	1	0	0	0	1	0	1	310	39	119	4.9	97	71.4	20	27.4	17.37	78.4	51	143	215	132	273	34	78	4.5	57	17.5	18.6	27.7	6.68	93.9	44	131	189	103	161	27	88	4.3	74	24.5
0	1	0	21	0	1	1	0	0	0	0	0	0	1	1	0	71	41	70	5.3	145	43.4	20.6	24.3	7.16	102.4	46	112	184	122	#NULL!	#NULL!	#NULL!	#NULL!	#NULL!	#NULL!	#NULL!	#NULL!	#NULL!	#NULL!	#NULL!	#NULL!	#NULL!	#NULL!	#NULL!	25	67	#NULL!	17.8	#NULL!
1	1	0	16	0	0	0	0	1	1	0	0	0	1	0	1	82	7	82	5.6	63	13.2	13.9	9.2	21.16	91.4	56	147	219	57	72	6	84	5.3	81	16.4	19	22.2	3.65	91.7	55	92	164	61	#NULL!	7	77	#NULL!	74	#NULL!
1	0	0	28	0	1	0	1	1	0	0	0	0	1	0	0	92	47	82	5	111	26.5	11.2	12.4	20.58	70	50	132	204	53	92	29	84	5	101	26.5	21	28.2	20.58	70	53	139	212	277	#NULL!	#NULL!	#NULL!	#NULL!	#NULL!	#NULL!
1	0	1	40	0	0	0	0	0	0	0	0	0	1	0	1	463	105	140	6.2	179	39.3	19.7	32	11.32	95	32	110	172	511	682	80	90	4.6	124	10.7	38	89	11.4	106	27	95	145	360	#NULL!	#NULL!	#NULL!	#NULL!	#NULL!	#NULL!
1	0	1	36	0	0	0	1	0	0	1	0	0	1	0	1	864	73	85	6.7	169	37	31	42.7	3.1	131	36	105	151	19	812	42	87	5.6	131	18.2	24	39	3.5	125	35	93	151	243	#NULL!	#NULL!	#NULL!	#NULL!	#NULL!	#NULL!
1	0	1	42	0	0	0	0	1	1	0	0	0	0	0	1	99	17	74	5.8	82	5.6	32.2	36.4	0.59	105	54	178	251	335	99	15	74	5.8	78	5.6	21.4	17.7	0.59	105	47	170	235	109	#NULL!	#NULL!	#NULL!	#NULL!	#NULL!	#NULL!
1	1	1	39	0	1	0	0	1	0	0	0	0	1	1	1	402	45	106	5.5	142	30	22.1	34.1	10.35	81	37	111	173	138	314	24	91	4.7	80	10	25	39	3.3	76	36	94	147	144	265	17	87	4.7	76	7.83
1	0	0	42	0	1	0	0	1	0	0	0	0	1	0	1	133	125	90	5.3	75	29.2	35	34	8.55	79	54	127	198	371	104	68	86	5.3	63	23	39.7	57.9	25	77	50	104	169	232	#NULL!	#NULL!	#NULL!	#NULL!	#NULL!	#NULL!
1	0	1	14	0	0	1	0	0	0	0	0	0	0	0	0	147	20	90	5.7	73	23	19	21	13.5	77	43	52	110	75	134	12	70	5.3	54	9	18	14	12	77	36	30	79	74	#NULL!	#NULL!	#NULL!	#NULL!	#NULL!	#NULL!
1	0	1	46	0	1	0	0	0	0	0	0	0	1	1	1	324	27	100	5.8	136	19	27	52	18.68	72	42	135	203	95	324	22	83	5.8	104	19	31.1	53	18.68	72	40	109	170	73	#NULL!	#NULL!	#NULL!	#NULL!	#NULL!	#NULL!
1	0	1	19	0	0	1	1	1	0	1	0	0	1	0	1	106	45	98	5.8	341	60.4	31.7	41	5.35	99.1	30	108	183	194	101	33	88	5.4	221	36.2	36.4	49.2	3.07	120.6	27	98	158	235	#NULL!	#NULL!	#NULL!	#NULL!	#NULL!	#NULL!
1	0	1	49	0	1	0	1	1	0	0	0	0	1	0	1	536	110	123	8	146	22.2	46.7	58	0.86	83	56	130	212	171	238	50	89	5.4	107	23	31	28	1.7	93	57	65	141	120	#NULL!	#NULL!	#NULL!	#NULL!	#NULL!	#NULL!
1	1	1	36	1	1	0	0	1	0	0	0	0	1	0	1	524	68	98	5.4	120	38.9	27	33	12.3	87	42	82	146	244	333	26	87	5	106	19.8	24.7	38.1	7.43	77	39	67	125	154	#NULL!	18	82	#NULL!	53	#NULL!
1	0	0	55	0	0	0	1	0	0	0	0	0	1	0	0	557	11	108	9.1	89	6.19	23.4	16.2	8.51	90.8	46	68	131	311	557	11	108	9.1	89	6.19	23.4	16.2	8.51	90.8	46	68	131	311	#NULL!	#NULL!	#NULL!	#NULL!	#NULL!	#NULL!
1	1	0	18	0	0	0	0	1	0	0	1	1	0	1	1	11	7	82	5.1	186	56.7	11.1	10.5	12.59	109	42	77	147	39	27	21	88	4.7	118	44.4	41.4	108.1	8.75	90.5	34	92	147	35	12	12	80	4.7	83	20
1	1	0	40	0	0	0	0	1	0	0	0	0	1	0	0	121	39	92	5	74	15.6	15.2	17.9	12.27	75	54	106	176	89	118	94	91	5.1	72	11	24.5	35.3	10.66	86.4	43	88	147	64	96	32	79	5.1	65	12.6
1	0	0	70	0	0	0	0	0	0	0	0	0	1	1	1	65	14	76	5.2	113	11.91	22.8	11.3	17.85	63	55	153	234	130	87	15	77	5	92	3.01	21.5	11.4	21.21	88	53	123	196	73	#NULL!	#NULL!	#NULL!	#NULL!	#NULL!	#NULL!
1	1	0	57	0	0	0	1	1	0	0	0	0	1	0	1	229	49	125	6.7	77	16.7	18.5	17	11.87	88	55	121	193	93	173	46	117	6.6	83	8.75	20.7	19.9	6.69	117	48	90	155	90	#NULL!	38	110	#NULL!	93	#NULL!
1	1	0	28	0	1	0	1	0	0	0	0	0	1	1	1	282	47	83	5.2	135	25.1	30.3	47.5	7.28	83.9	38	132	195	96	304	34	90	4.5	115	38.1	23.1	63	0.62	87.5	32	71	123	78	140	33	80	5	96	15.1
1	1	0	51	0	1	0	0	0	1	1	0	0	1	1	1	145	24	116	5.2	141	47.4	26.9	22.9	19.05	77.8	58	131	214	343	132	42	98	5.5	108	13.8	30.7	35.1	15.32	131	45	136	203	178	225	13	93	5	100	16.3
1	1	0	59	0	0	0	0	1	0	0	1	1	1	0	0	27	50	83	5.5	111	10.4	23	15	2.65	65.3	74	198	297	270	40	26	100	5.2	108	42	22	24	1.02	78	48	55	122	43	48	23	106	5.2	100	49
1	1	0	21	0	1	1	0	0	0	0	0	0	0	0	1	134	27	85	5.5	75	27.1	12.2	11.1	27.99	87	57	113	186	94	79	19	84	5.4	76	20.4	12.8	13.2	14.44	74	52	100	169	83	116	19	85	5.2	86	6.6
0	1	0	68	1	0	0	1	1	1	0	0	0	1	0	1	66	49	112	6.7	176	18	16	25	5.17	78	56	110	195	67	#NULL!	#NULL!	#NULL!	#NULL!	#NULL!	#NULL!	#NULL!	#NULL!	#NULL!	#NULL!	#NULL!	#NULL!	#NULL!	#NULL!	118	28	81	5.7	101	7.02
1	1	0	28	0	1	0	0	0	0	0	0	0	0	0	1	87	26	95	5.9	107	18	19	18	25	81	64	90	174	165	116	17	95	5.9	60	25.7	15.3	15.6	20.08	77	43	102	160	126	109	18	95	5.2	83	4.1
1	1	0	41	0	0	1	0	0	1	1	0	0	1	1	1	56	20	87	5.6	232	36.14	10	40.6	5.97	82	35	138	210	78	73	34	82	5.1	120	35.5	17.3	24.8	5.25	84	34	147	205	87	#NULL!	44	84	#NULL!	132	15.48
1	0	0	34	0	1	1	0	0	1	1	0	0	1	0	1	254	55	104	5.7	173	47.2	21.5	19.5	18	101.6	46	139	216	54	129	28	95	5.2	116	25.8	18	18.7	18.7	75.9	42	115	179	71	#NULL!	#NULL!	#NULL!	#NULL!	#NULL!	#NULL!
1	0	0	34	1	1	0	1	0	0	0	0	0	1	0	1	409	43	105	5.6	118	18.8	18.8	23.9	8.05	84	62	93	176	105	304	14	95	5.4	84	17.8	18.7	23.5	5.36	88	51	74	141	86	#NULL!	#NULL!	#NULL!	#NULL!	#NULL!	#NULL!
1	1	0	32	0	1	0	1	0	1	1	0	0	1	0	1	40	62	88	5.6	95	27	24	23	9.1	93	48	59	125	103	30	48	85	5.1	83	20.2	29.5	65.8	2.54	86.3	46	115	179	100	56	49	84	4.9	82	14.7
1	0	0	17	0	0	0	0	1	0	0	0	0	1	1	1	60	57	81	5.4	109	14.7	22	39	7.9	63	41	105	167	31	34	35	86	5.1	92	18.6	20.1	62.2	2.1	80	40	78	136	46	#NULL!	#NULL!	#NULL!	#NULL!	#NULL!	#NULL!
0	1	0	34	0	0	0	0	0	0	0	0	0	1	1	1	106	232	83	5.1	135	15	27	53	7.9	79	42	154	222	44	#NULL!	#NULL!	#NULL!	#NULL!	#NULL!	#NULL!	#NULL!	#NULL!	#NULL!	#NULL!	#NULL!	#NULL!	#NULL!	#NULL!	80	65	76	4.7	84	9.74
1	0	0	41	1	1	0	1	0	0	1	0	0	1	1	1	43	66	118	5.4	185	29.7	27.3	34.6	37.81	76	40	93	161	58	23	33	82	5	96	17.6	24.8	26.5	9.23	90	30	88	137	336	#NULL!	#NULL!	#NULL!	#NULL!	#NULL!	#NULL!
1	1	1	28	0	0	1	0	1	0	0	0	0	1	0	1	718	45	90	5.7	113	54.3	44	77	4.45	112	41	97	159	184	532	32	80	4.9	81	21.8	41.3	81.1	2.53	110	35	68	119	150	363	34	90	4.5	44	17.7
1	0	1	38	1	1	0	1	1	1	0	0	0	1	0	1	559	46	102	7.4	252	20.6	22	37.7	1.43	106	49	100	185	200	491	25	79	5.8	88	12	21	29	0.77	110	49	109	176	336	#NULL!	#NULL!	#NULL!	#NULL!	#NULL!	#NULL!
1	1	1	29	0	1	0	0	1	0	0	0	0	1	1	1	329	25	85	5.1	121	21.9	34.2	39.9	1.67	88	37	140	201	189	242	17	90	4.8	80	19	30	29	0.8	89	41	90	148	203	#NULL!	14	91	#NULL!	59	#NULL!
0	1	1	15	0	0	1	0	1	0	1	0	0	1	0	1	41	24	87	5.7	96	31	21	23	4.2	67	53	87	159	103	#NULL!	#NULL!	#NULL!	#NULL!	#NULL!	#NULL!	#NULL!	#NULL!	#NULL!	#NULL!	#NULL!	#NULL!	#NULL!	#NULL!	60	30	81	5.6	59	20.4
1	1	0	63	0	1	0	0	1	1	1	1	1	1	0	1	181	43	101	5.9	136	28.14	30	52	3.88	84.2	39	77	138	242	181	29	93	5.9	159	28.14	30.9	26	3.88	84.2	41	115	183	722	181	20	98	5.4	110	13.22
0	1	0	79	1	1	0	1	1	1	1	0	0	1	0	1	476	28	107	6	163	27.14	23.2	21.8	6.35	114	43	85	119	439	#NULL!	#NULL!	#NULL!	#NULL!	#NULL!	#NULL!	#NULL!	#NULL!	#NULL!	#NULL!	#NULL!	#NULL!	#NULL!	#NULL!	#NULL!	22	89	#NULL!	101	#NULL!
1	1	0	48	0	0	0	0	0	0	0	0	0	0	0	1	81	22	99	5.8	150	10.02	14.7	11.8	4.53	121.7	37	173	240	104	51	16	108	5.9	94	18	20	15	0.95	109	43	143	202	178	#NULL!	16	85	#NULL!	92	#NULL!
1	0	0	24	0	1	0	0	0	1	1	1	1	0	0	1	94	27	86	5.7	105	28.7	25	23.7	3.01	83.5	37	145	204	129	67	19	86	5.8	94	21.3	23.2	27.2	1.62	91	32	87	138	105	#NULL!	#NULL!	#NULL!	#NULL!	#NULL!	#NULL!
1	1	0	44	0	1	0	0	1	0	0	0	0	1	1	1	48	39	105	5.4	149	13.1	17.6	19.1	26.32	70.3	53	109	188	72	34	65	97	4.9	123	15.4	30.4	57.9	18.24	84.1	44	123	190	34	35	46	87	4.6	104	6.56
1	0	0	39	0	0	0	1	0	0	0	0	0	1	1	0	183	59	115	5.7	149	65.8	33.4	29.8	16.08	103.8	43	171	243	440	117	33	97	5.6	159	35.4	19	27	9.56	81.2	36	134	199	173	#NULL!	#NULL!	#NULL!	#NULL!	#NULL!	#NULL!
1	1	0	44	0	0	0	0	0	0	0	0	0	1	0	1	46	36	116	5.8	62	43	22	32	19.9	91	43	85	142	99	32	27	95	5.3	30	13.6	29.4	46.9	10.33	113	40	74	123	128	#NULL!	17	80	#NULL!	34	#NULL!
0	1	1	56	0	0	1	0	1	1	0	0	0	1	0	1	162	35	94	6	157	18.6	24.1	27.6	2.29	102.9	36	187	253	302	#NULL!	#NULL!	#NULL!	#NULL!	#NULL!	#NULL!	#NULL!	#NULL!	#NULL!	#NULL!	#NULL!	#NULL!	#NULL!	#NULL!	124	34	91	5.9	79	6.74
1	1	0	42	0	1	0	0	1	0	1	0	0	1	0	1	326	45	102	5.9	202	62	15.5	21.6	15.06	99.9	22	119	173	150	331	59	87	5.1	181	27	24.7	56.7	13	122	23	125	178	196	257	61	81	5.2	127	8.73
1	1	0	49	0	0	0	0	0	0	0	0	0	1	0	1	179	47	95	5.5	83	17.9	35	44.4	7.35	100	52	129	199	316	188	49	89	5	69	7.52	37.8	46.7	3.07	99	53	114	183	196	#NULL!	15	89	#NULL!	59	#NULL!
1	0	0	46	1	1	0	0	0	0	1	0	0	1	1	1	116	49	90	5.3	162	18.2	15	15	12.7	66.4	60	148	238	69	52	17	90	4.5	137	29.7	17.3	18.3	12.44	96.2	54	127	206	111	#NULL!	#NULL!	#NULL!	#NULL!	#NULL!	#NULL!
1	1	0	30	0	0	0	1	0	0	0	0	0	1	0	1	112	82	86	5.6	71	19	28.3	58.5	24	76	68	62	145	123	69	35	83	4.6	65	13.7	20.5	19.2	12.6	96.1	53	68	135	248	69	53	82	4.6	48	13.7
1	0	0	26	0	0	0	1	0	0	0	0	0	1	0	1	63	69	83	5.7	60	27	39.5	62.7	2.6	99	50	53	117	94	63	69	83	5.4	60	27	39.5	62.7	2.6	99	50	53	117	94	#NULL!	#NULL!	#NULL!	#NULL!	#NULL!	#NULL!
1	1	1	39	0	0	0	0	0	1	1	0	0	1	0	1	697	52	93	6.1	101	36.4	29.6	54.4	3.01	114.8	40	136	196	171	585	35	83	5.2	72	14.2	84.2	44.2	1.61	102	46	42	100	1803	#NULL!	19	86	#NULL!	74	#NULL!
1	0	1	33	0	1	0	1	1	1	0	0	0	1	0	1	436	47	109	6.3	127	39.4	80.6	130.1	9.72	106	33	187	246	224	175	24	89	5.4	69	25.6	25.1	31.6	8.28	117	36	101	153	135	#NULL!	#NULL!	#NULL!	#NULL!	#NULL!	#NULL!
0	1	1	59	0	1	0	1	1	1	1	0	0	0	0	0	622	70	120	5.8	193	28.35	32.1	61.8	1.21	99	34	106	171	128	#NULL!	#NULL!	#NULL!	#NULL!	#NULL!	#NULL!	#NULL!	#NULL!	#NULL!	#NULL!	#NULL!	#NULL!	#NULL!	#NULL!	523	23	86	5.1	106	23
1	1	1	32	0	1	0	0	1	0	1	0	0	0	0	1	462	83	100	5.7	358	49	37	65	2.7	96	23	137	211	371	474	27	93	5.2	70	8.6	47	62	2.83	87	36	98	150	420	#NULL!	35	88	#NULL!	69	#NULL!
1	0	1	53	0	1	0	0	0	0	0	0	0	1	0	1	400	69	100	6.2	125	17.6	27	46.8	3.66	129	35	94	152	120	180	23	77	5.3	62	6.5	19.7	30.4	3.99	103.2	45	56	115	121	#NULL!	#NULL!	#NULL!	#NULL!	#NULL!	#NULL!
0	1	1	74	0	0	0	0	0	0	0	0	0	0	0	0	317	69	118	5.4	157	45.3	32	59.6	4.49	75	35	92	157	32	#NULL!	#NULL!	#NULL!	#NULL!	#NULL!	#NULL!	#NULL!	#NULL!	#NULL!	#NULL!	#NULL!	#NULL!	#NULL!	#NULL!	299	27	101	4.9	150	24.6
1	0	0	68	0	0	0	1	1	1	0	0	0	1	1	1	112	17	95	5.9	68	30.7	21.1	18.3	14.46	99.1	75	100	190	201	100	14	82	5.9	74	11.3	17.1	16.7	16.92	74.2	67	121	205	84	#NULL!	#NULL!	#NULL!	#NULL!	#NULL!	#NULL!
1	0	0	59	0	0	1	1	1	1	1	1	1	1	1	1	194	33	93	5.5	171	19.43	31.6	38.7	13.03	100	45	108	182	95	194	20	91	5.5	132	19.43	31.2	40.9	13.03	100	47	90	160	104	#NULL!	#NULL!	#NULL!	#NULL!	#NULL!	#NULL!
1	0	0	38	0	1	0	0	1	0	0	0	0	1	1	1	139	28	85	5	84	18.95	17.4	17	7.78	100	54	61	131	277	85	18	71	4.8	61	14.23	29	40	5.94	101	49	84	147	441	#NULL!	#NULL!	#NULL!	#NULL!	#NULL!	#NULL!
1	1	0	75	0	1	1	1	1	1	1	0	0	0	0	0	170	51	101	6.3	99	27	16	14	2.5	74	73	39	130	130	152	45	94	5.7	80	12.9	20.8	21.1	3.32	97	77	70	163	72	279	46	91	4.7	69	15
1	0	0	50	0	0	0	0	0	1	0	0	0	0	0	0	17	50	86	5.7	112	25.36	16.9	14	12.67	73	50	242	317	93	14	34	92	5.7	88	25.36	16.7	11.7	12.67	73	53	106	177	135	#NULL!	#NULL!	#NULL!	#NULL!	#NULL!	#NULL!
1	1	0	20	1	1	0	0	0	0	0	0	0	0	1	0	71	22	77	5.1	116	20.9	42.5	16.4	31.77	90	43	102	166	147	31	18	67	5	84	12.6	26	31	13.23	75	44	60	120	334	#NULL!	18	78	#NULL!	102	#NULL!
1	1	0	41	0	1	0	0	0	0	0	0	0	1	0	0	81	10	70	5.1	58	6.19	13	10.4	34.36	92.6	47	110	171	41	69	7	73	4.8	69	5.39	15.1	13.8	18.91	78.2	38	103	157	41	#NULL!	8	77	#NULL!	72	#NULL!
1	0	0	37	0	1	0	1	0	1	1	0	0	1	1	1	193	36	99	5.9	209	20.6	17.2	19.2	8.69	96	36	156	229	134	139	26	90	5.5	103	22.3	16.6	31.1	5.2	121	35	121	177	159	#NULL!	#NULL!	#NULL!	#NULL!	#NULL!	#NULL!
1	0	1	43	0	1	0	0	1	0	0	0	0	1	0	1	36	87	105	5.6	223	33.62	62.8	64.2	2.66	95	49	131	216	345	19	24	85	5.4	119	32.7	84.9	51.8	4.68	78	50	122	195	1579	#NULL!	#NULL!	#NULL!	#NULL!	#NULL!	#NULL!
1	0	0	39	0	1	0	1	0	0	0	1	1	1	1	1	315	30	84	5.1	89	45	38.9	56.8	9.91	85	58	107	183	53	315	22	84	5.1	88	45	31.1	50.6	9.91	85	58	106	182	43	#NULL!	#NULL!	#NULL!	#NULL!	#NULL!	#NULL!
1	0	0	46	0	1	0	0	1	0	0	0	0	1	1	0	88	86	76	5.3	101	10.4	23	15.7	16.95	71	39	75	132	78	44	99	84	5.3	95	5.8	24	25	9.46	108	39	61	118	80	#NULL!	#NULL!	#NULL!	#NULL!	#NULL!	#NULL!
1	0	1	35	1	1	1	0	1	0	0	0	0	1	0	1	194	23	82	4.3	153	12	24	19	0.83	98	30	102	157	195	194	17.3	92	4.3	74	12	27.8	17.3	0.83	98	32	74	121	388	#NULL!	#NULL!	#NULL!	#NULL!	#NULL!	#NULL!
1	0	0	23	0	0	0	0	1	0	0	0	0	1	0	1	22	52	82	5.3	91	26.1	37.6	55.2	10.36	93.5	47	59	124	98	39	21	87	4.7	113	30	25.9	30.1	13	86	54	53	127	103	#NULL!	#NULL!	#NULL!	#NULL!	#NULL!	#NULL!
1	0	0	17	0	0	0	1	0	1	0	0	0	0	1	1	30	20	82	5.8	97	24.2	20.8	19.5	11.12	79.7	38	139	198	75	30	24	84	5.5	154	28.1	22.1	29	3.98	80.4	31	75	130	154	#NULL!	#NULL!	#NULL!	#NULL!	#NULL!	#NULL!
1	1	0	33	0	1	0	0	0	0	0	0	0	1	1	0	48	31	107	5.8	113	43.3	17.6	16.9	11.71	94.7	47	100	168	180	48	16	85	5.8	84	43.3	17.7	22.1	11.71	94.7	37	82	135	252	49	15	84	5.3	62	14
1	0	0	14	0	0	0	0	1	0	0	0	0	0	1	0	205	13	85	5.5	129	32.2	19	15	26.34	101	36	108	168	54	124	13	74	5.2	101	23	19	18	10.3	86	39	94	152	77	#NULL!	#NULL!	#NULL!	#NULL!	#NULL!	#NULL!
1	0	0	21	0	1	0	0	1	0	0	0	0	1	0	0	119	28	82	4.5	64	21	14.7	17	6.51	113.9	43	89	147	48	72	20	74	4.5	63	30	18	25	1.65	100	39	80	133	75	#NULL!	#NULL!	#NULL!	#NULL!	#NULL!	#NULL!
1	1	1	33	0	1	0	0	1	0	0	0	0	1	0	1	222	54	100	6.1	130	39.6	20	28.3	39.63	88.2	36	153	214	512	222	34	94	6.1	149	39.6	34.7	63.7	39.63	88.2	31	133	190	275	373	42	90	5.2	115	16.3
1	1	1	36	1	0	0	0	0	0	1	0	0	1	0	1	173	31	101	5.4	232	40.4	32.9	36.8	6.58	97	25	90	147	1238	137	35	82	5	253	18.6	39.6	44.6	3.15	106	28	91	152	407	185	22	87	4.1	214	9.49
1	1	1	51	0	1	0	0	1	0	1	0	0	1	0	1	921	89	118	6.2	143	48	37.8	51.6	11.2	76.2	44	110	180	212	554	52	87	5.4	99	17	34	50	4.13	109	44	97	160	268	391	77	101	5.2	93	30.5
1	0	1	24	0	1	0	0	1	1	0	0	0	1	0	1	360	47	80	5.7	198	46.9	20.7	35.9	36.88	89	43	95	168	200	332	28	78	5	161	46.9	25	41	36.88	128	32	71	134	173	#NULL!	#NULL!	#NULL!	#NULL!	#NULL!	#NULL!
1	1	0	59	0	0	0	1	1	1	0	0	0	0	0	1	130	22	92	5	108	19.8	25	29	4.83	97	41	99	160	119	59	16	93	5.2	133	18.82	22.7	28.9	2.64	76	40	77	138	53	#NULL!	14	89	#NULL!	129	#NULL!
1	0	0	62	0	1	0	1	1	0	0	0	0	1	0	1	520	27	116	6.1	106	73.7	25	24	9.46	64.1	60	130	211	286	479	17	90	5.8	65	45.7	21	27	15.34	81.3	58	117	191	96	#NULL!	#NULL!	#NULL!	#NULL!	#NULL!	#NULL!
1	0	0	56	0	0	1	0	0	1	0	0	0	1	0	1	124	35	91	5.8	135	18.17	23	29.4	5.4	89	38	105	168	170	106	25	88	4.8	84	12.4	22.2	27.1	3.24	89	44	86	147	166	#NULL!	#NULL!	#NULL!	#NULL!	#NULL!	#NULL!
1	1	0	57	0	0	0	1	1	1	1	0	0	1	0	1	255	20	93	5.9	124	17	15	18	9.7	82	48	142	215	97	251	15	95	5.6	88	16	19.2	23.3	7.06	85	44	128	191	132	#NULL!	13	91	#NULL!	102	#NULL!
1	1	0	61	0	1	1	0	0	1	1	0	0	1	1	0	199	15	85	5.3	54	7.59	22.5	13	4.77	104.4	63	97	174	541	237	16	92	5.2	71	11.1	22.9	16.4	4.92	77.2	57	143	217	230	237	13	87	5.2	60	11.1
1	1	0	53	0	0	0	0	0	0	0	0	0	0	0	0	148	16	113	5.8	105	11.9	16.8	16.8	6.9	80	52	142	216	172	142	11	111	5.9	105	10.2	21	25	3	104	50	126	197	73	#NULL!	19	104	5.2	66	#NULL!
1	0	0	45	0	1	0	0	0	1	0	0	0	0	0	0	241	150	107	5.4	112	14.7	42.3	44.1	6.9	90.1	52	131	205	379	239	122	90	5.2	90	10.7	28.8	50.3	3.7	93	44	140	204	103	#NULL!	#NULL!	#NULL!	#NULL!	#NULL!	#NULL!
1	0	0	47	0	1	0	0	0	1	0	0	0	1	0	1	122	23	101	5.9	82	22.75	23.2	28.8	9.46	79	46	148	213	130	82	9	106	5.6	78	12.04	17.6	16.1	9.24	76	54	111	182	86	#NULL!	#NULL!	#NULL!	#NULL!	#NULL!	#NULL!
1	0	0	30	0	0	0	0	0	0	0	0	0	0	0	0	217	91	90	4.4	86	11.69	20.6	22.5	2.68	95	39	137	195	254	168	33	87	3.9	85	9.88	17.5	21.9	1.54	100	31	109	158	134	#NULL!	#NULL!	#NULL!	#NULL!	#NULL!	#NULL!
1	1	1	47	0	1	0	0	0	0	0	0	0	1	0	1	281	45	78	5.9	20.2	13.8	18.4	20.2	10.85	121	24	126	170	120	524	41	88	5.2	106	20.7	29	37	9.17	91	32	132	185	221	#NULL!	47	70	#NULL!	82	#NULL!
1	0	1	58	0	1	0	0	1	1	1	0	0	1	0	1	347	93	99	5.4	129	19.9	40	32	3.01	128.3	50	88	161	331	347	46	92	5	91	9.88	49	45	0.59	107.1	43	52	112	372	#NULL!	#NULL!	#NULL!	#NULL!	#NULL!	#NULL!
1	1	1	47	0	1	0	0	1	0	0	0	0	1	1	1	1060	173	111	5	102	27.4	179.6	98.2	92.03	55	63	108	191	127	692	34	91	4.6	75	12.6	18	19	37	76	42	155	215	53	435	26	81	4.2	62	6.55
1	1	1	21	0	0	0	0	0	0	0	0	0	0	0	1	145	19	91	5.6	163	36.3	32.1	29.4	6.99	80	33	152	215	116	141	15	94	5.1	97	15.4	39.8	27.1	3.15	90.3	36	101	156	269	#NULL!	10	83	#NULL!	88	#NULL!
1	1	1	25	0	0	1	0	0	0	0	0	0	1	0	0	186	28	88	5.3	130	22.2	28.3	31.6	21.22	122	43	102	168	351	132	34	81	5.2	87	19.8	34.9	70.9	8.13	99	30	84	132	134	#NULL!	23	74	#NULL!	78	#NULL!
1	0	1	31	0	0	1	0	1	0	0	0	0	1	1	1	365	31	76	5.7	70	23.3	29.4	62.3	5.31	92.6	38	73	126	439	266	17	70	5.1	47	6.7	26	39	2.91	106	41	60	114	256	#NULL!	#NULL!	#NULL!	#NULL!	#NULL!	#NULL!
1	1	0	63	0	0	0	1	1	1	1	1	1	1	0	0	226	65	162	7.3	188	22.23	19.3	23.8	17.36	85	59	186	281	144	230	60	142	6.6	179	11.28	20	23	27.6	111	52	107	189	123	229	89	115	6.5	132	7.75
1	0	0	16	0	0	0	0	1	0	0	1	1	1	0	1	40	16	80	5.7	66	18	16	11	5.18	79	46	126	188	77	52	16	72	5.2	58	5.8	14.3	11.4	2.4	107.9	44	107	165	93	#NULL!	#NULL!	#NULL!	#NULL!	#NULL!	#NULL!
1	0	0	61	1	0	0	1	1	1	1	1	1	1	1	1	202	77	103	6.9	161	44.1	19.6	30.4	26.1	78.7	31	91	153	211	139	43	89	5.9	124	13.4	25.5	31.7	16.76	121.4	39	56	116	119	#NULL!	#NULL!	#NULL!	#NULL!	#NULL!	#NULL!
1	1	0	69	0	0	0	1	1	1	1	1	1	1	1	1	124	32	140	8.2	215	44	27	23	3.9	100.7	35	62	125	77	92	20	107	6.4	166	17.6	25.3	20.1	3.88	83.7	38	35	97	58	92	22	103	6.4	113	17.6
1	1	0	58	0	0	0	0	0	0	0	0	0	0	0	0	69	73	114	5.8	127	16	15.8	18.2	54.48	90	43	169	238	83	69	41	97	5.8	97	16	31	47	54.48	90.5	39	74	131	112	46	70	92	5.8	108	11.5
1	0	0	68	0	0	0	1	0	1	0	0	0	1	0	1	194	23	175	7.5	131	19.1	14.7	15.6	4.98	77	44	135	205	85	284	16	98	6	85	9.9	14	15	1.66	84	42	57	116	36	#NULL!	#NULL!	#NULL!	#NULL!	#NULL!	#NULL!
1	0	0	65	0	0	0	0	0	1	0	0	0	1	1	0	115	18	89	5.1	67	6.48	19.6	18.1	2.27	57	56	87	158	73	109	17	91	5	53	7.69	27	24	2.8	67	61	55	129	79	#NULL!	#NULL!	#NULL!	#NULL!	#NULL!	#NULL!
1	0	0	63	1	1	1	1	1	1	1	1	1	1	0	1	79	30	105	6.3	165	43.7	18.9	22.8	14.4	110.6	42	75	148	112	79	23	100	6.3	126	43.7	26.1	34.8	14.4	110.6	38	46	105	107	#NULL!	#NULL!	#NULL!	#NULL!	#NULL!	#NULL!
0	1	0	75	1	0	0	1	1	1	1	0	0	0	1	1	109	19	100	5.9	75	14.25	17	14.8	10.78	80	52	45	113	71	#NULL!	#NULL!	#NULL!	#NULL!	#NULL!	#NULL!	#NULL!	#NULL!	#NULL!	#NULL!	#NULL!	#NULL!	#NULL!	#NULL!	134	37	116	5.9	95	14.31
1	0	0	38	0	1	0	0	1	0	0	0	0	1	0	0	154	28	84	4.8	64	10	22	21	5	95	81	85	181	127	71	33	87	5	69	10.8	28	38.1	3.1	103	87	67	169	84	#NULL!	#NULL!	#NULL!	#NULL!	#NULL!	#NULL!
1	0	0	51	0	0	0	0	0	0	0	0	0	0	0	1	73	33	83	5.8	121	29	37	29	18.58	105	46	156	222	701	31	38	91	5.4	88	27.91	18.9	24.9	14.51	70	49	62	128	111	#NULL!	#NULL!	#NULL!	#NULL!	#NULL!	#NULL!
1	1	0	64	1	0	0	1	0	1	1	0	0	1	0	1	385	135	117	5.6	228	31	24.6	39	5.62	81	37	94	163	110	353	105	107	5.2	158	28.4	25	41	8.22	103.5	40	80	150	101	363	62	95	5.4	154	9.87
1	0	0	73	0	0	1	1	1	0	0	0	0	1	0	0	162	255	92	5.4	100	20.6	45.5	65.2	2.03	92	39	127	187	83	227	177	88	5	84	10.9	50	68	0.46	97	40	72	128	61	#NULL!	#NULL!	#NULL!	#NULL!	#NULL!	#NULL!
1	1	0	17	0	0	0	0	0	1	1	0	0	0	0	0	111	39	77	5.7	98	31.9	11.2	21.1	8.03	107.3	36	136	192	108	97	23	82	5.3	75	20.9	12.8	36	5.24	102.5	34	94	144	106	145	44	78	5.4	66	18.6
1	0	0	66	0	1	0	1	1	0	0	0	0	1	1	1	40	21	122	6	98	10.2	19.7	13.2	10.99	75.3	66	81	166	87	78	15	112	5.4	73	8.23	18.5	13.1	12.45	64.9	53	86	155	40	#NULL!	#NULL!	#NULL!	#NULL!	#NULL!	#NULL!
1	1	0	63	0	0	0	0	1	0	0	0	0	1	0	1	245	42	102	5.7	92	41	44.1	72.3	4.89	71	46	110	175	159	212	27	97	5.7	69	20.5	36.8	65.5	3.03	79	43	111	170	145	#NULL!	17	87	#NULL!	53	#NULL!
1	1	0	72	1	0	0	1	0	1	1	0	1	1	1	1	144	32	105	7.2	200	13.1	19.2	21.4	4.2	63	46	43	116	152	101	14	130	6.3	140	16.6	21.4	14.9	0.95	54	46	32	101	228	82	24	87	5.2	109	22.3
1	0	0	54	0	1	0	1	1	1	1	0	0	0	1	1	146	27	94	6	100	67.4	21	35.7	8.15	14.1	53	187	262	80	155	13	82	5.1	91	36	15	19	3.9	71	34	84	137	79	#NULL!	#NULL!	#NULL!	#NULL!	#NULL!	#NULL!
1	1	0	57	0	0	0	0	0	1	1	1	1	1	1	1	8	59	114	6	270	24	28	20	25.5	108	59	162	265	65	128	85	97	5.5	189	27	22.4	24.3	14	83	52	90	170	50	64	62	94	5.6	188	12
1	1	0	61	0	0	0	0	1	1	1	0	0	1	0	1	708	92	88	5.8	183	35.7	40.4	72.9	3.13	72	38	182	254	458	392	22	93	4.8	83	14.6	28.3	47.6	1.38	88.5	51	58	126	332	#NULL!	130	84	#NULL!	99	#NULL!
0	1	0	69	0	0	0	1	0	1	0	0	0	0	1	0	298	111	132	6.5	11.9	13.39	19.1	11.9	3.66	115	69	58	145	84	#NULL!	#NULL!	#NULL!	#NULL!	#NULL!	#NULL!	#NULL!	#NULL!	#NULL!	#NULL!	#NULL!	#NULL!	#NULL!	#NULL!	338	216	116	6.4	102	10.24
1	0	0	71	1	1	0	1	1	1	1	1	1	1	0	0	129	26	119	5.4	7.8	9.65	11.9	7.8	1.91	61	45	141	223	81	129	26	119	5.4	227	9.65	11.9	7.8	1.91	61	45	141	223	81	#NULL!	#NULL!	#NULL!	#NULL!	#NULL!	#NULL!
1	1	0	71	0	0	0	1	1	1	0	1	1	1	1	1	60	43	113	6.3	129	8.1	17.9	16.4	18.68	61	65	126	215	190	60	43	113	6.3	129	8.1	17.9	16.4	18.68	61	65	126	215	190	53	62	104	5.1	17.3	9.3
1	0	0	70	0	0	0	1	1	1	0	0	0	1	0	1	62	83	268	8.9	291	13.8	20	24.5	28.89	66	37	68	143	82	50	38	190	7.2	198	12.9	15.6	21.9	19.98	59	34	71	132	47	#NULL!	#NULL!	#NULL!	#NULL!	#NULL!	#NULL!
1	0	0	70	1	0	0	1	1	0	0	1	1	1	0	1	271	26	109	6	114	10.3	18.1	8.2	16.08	70	48	104	173	228	316	22	85	4.9	127	8	18	8.1	5.8	79	47	135	207	96	#NULL!	#NULL!	#NULL!	#NULL!	#NULL!	#NULL!
1	0	0	82	0	0	0	1	1	1	1	1	1	1	1	1	34	37	111	6.1	130	18	25.5	16.5	10.89	81	59	76	157	79	34	37	107	6.1	136	18	25.5	16.5	10.89	81	59	76	157	79	#NULL!	#NULL!	#NULL!	#NULL!	#NULL!	#NULL!
0	1	0	74	0	0	0	1	1	1	1	1	1	1	1	1	137	36	227	8.6	168	161	21	25.4	9.75	70.7	67	103	198	289	#NULL!	#NULL!	#NULL!	#NULL!	#NULL!	#NULL!	#NULL!	#NULL!	#NULL!	#NULL!	#NULL!	#NULL!	#NULL!	#NULL!	151	31	128	7.9	91.8	28
1	1	0	37	0	0	0	0	1	0	0	0	0	1	0	0	57	29	116	6.9	167	48.06	26	23	12.39	82	40	182	254	168	28	21	98	5.8	119	17.68	21.9	17.9	6.7	107	42	110	175	354	#NULL!	19	89	#NULL!	106	#NULL!
0	1	0	58	1	0	0	0	1	0	1	0	0	1	0	1	161	53	115	6	200	25	24.7	29.8	7.41	85	41	144	219	249	#NULL!	#NULL!	#NULL!	#NULL!	#NULL!	#NULL!	#NULL!	#NULL!	#NULL!	#NULL!	#NULL!	#NULL!	#NULL!	#NULL!	166	79	88	5.4	120	4.82
1	1	0	63	0	1	1	1	1	0	0	0	0	1	0	1	256	27	100	6	96	8.13	24.7	31.8	2.76	88	62	119	201	161	305	21	90	5.3	82	12.3	20	22	1.02	74	53	49	118	118	305	21	94	5.3	77	12.3
0	1	0	68	0	0	0	1	1	1	0	1	1	1	1	1	182	120	261	8.5	145	95.57	29.2	27.3	35.28	85	48	36	107	92	#NULL!	#NULL!	#NULL!	#NULL!	#NULL!	#NULL!	#NULL!	#NULL!	#NULL!	#NULL!	#NULL!	#NULL!	#NULL!	#NULL!	182	94	85	6.8	159	9.24
0	1	0	67	0	1	0	1	1	0	0	0	0	1	0	1	186	34	83	5.8	74	10	21	20	2	102	73	124	214	136	#NULL!	#NULL!	#NULL!	#NULL!	#NULL!	#NULL!	#NULL!	#NULL!	#NULL!	#NULL!	#NULL!	#NULL!	#NULL!	#NULL!	162	22	73	5.7	64	13.3
1	1	0	53	0	1	0	0	0	1	1	0	0	1	0	1	135	18	96	4.8	117	21.09	15.2	13.1	7.36	88	45	169	238	107	108	14	92	4.3	102	17.87	17.7	18.2	2.19	77	46	128	194	100	129	11	93	4.7	89	17.6
1	0	0	43	0	0	0	0	0	0	1	0	0	1	0	1	72	17	81	5.3	147	20	12	11	3.8	104	56	86	166	69	37	17	83	4.8	118	15	12	20	4.6	96	42	79	141	65	#NULL!	#NULL!	#NULL!	#NULL!	#NULL!	#NULL!
1	1	0	67	0	1	1	0	0	1	0	0	0	1	0	1	837	44	133	5.2	149	31	24.7	26.7	2.23	94.2	39	117	182	206	863	30	107	5.2	103	14.9	23.8	23.2	1.11	102.2	37	44	100	287	828	26	101	#NULL!	83	#NULL!
1	0	0	44	0	0	0	0	1	1	1	1	1	1	1	1	403	82	121	6.3	145	25	49	78	6	93	57	138	222	84	216	37	93	5.6	128	17.2	21	31.8	6.5	109	67	108	199	50	#NULL!	#NULL!	#NULL!	#NULL!	#NULL!	#NULL!
1	1	0	73	0	0	0	0	1	1	0	0	0	1	0	1	131	16	84	5.7	75	15.21	13.3	9.2	3.22	94	76	42	134	105	141	21	82	5.6	65	9.33	17	16.5	3.3	92	56	41	111	129	141	20	86	5.6	95	9.33
1	1	0	60	1	0	0	0	1	1	1	0	0	0	0	1	240	115	131	8.2	100	93.7	46	67	4.36	70	47	102	169	381	107	62	83	6.1	92	30.28	35.3	68.7	1.68	79	45	78	141	110	#NULL!	85	85	#NULL!	95	#NULL!
1	0	0	65	0	1	0	1	0	1	0	1	1	1	0	1	150	26	105	6.5	86	14	21	20	4.59	97	67	34	118	67	253	16	90	5.8	98	7.22	22.2	17.6	5.95	93	67	40	125	61	#NULL!	#NULL!	#NULL!	#NULL!	#NULL!	#NULL!
1	0	0	46	0	0	0	1	1	0	0	0	0	1	1	1	258	83	125	7	130	47.4	80.5	132.8	27.13	85	48	103	174	109	168	54	87	5.6	121	16.8	67.2	114.5	16.76	71	47	77	144	95	#NULL!	#NULL!	#NULL!	#NULL!	#NULL!	#NULL!
0	1	0	75	1	1	0	0	1	1	0	0	0	0	0	0	216	25	85	5.7	93	10.17	20.3	21.2	3.69	73	50	157	227	92	#NULL!	#NULL!	#NULL!	#NULL!	#NULL!	#NULL!	#NULL!	#NULL!	#NULL!	#NULL!	#NULL!	#NULL!	#NULL!	#NULL!	329	12	83	5.4	79	16.24
1	0	0	57	0	1	0	0	1	1	1	0	0	1	0	1	56	46	114	6.1	89	15.8	37	43.2	9.14	100.7	70	152	241	407	54	19	91	5.3	80	6.15	22.4	23.2	3.68	85.5	68	123	208	131	#NULL!	#NULL!	#NULL!	#NULL!	#NULL!	#NULL!
1	0	0	59	0	0	0	1	0	1	0	0	0	0	0	1	457	101	164	6.2	216	48.9	62.8	69.1	5.47	89	48	215	304	199	423	57	142	6.2	239	22	31.8	27.5	6.14	103	52	101	189	376	#NULL!	#NULL!	#NULL!	#NULL!	#NULL!	#NULL!
1	1	0	65	0	0	0	0	0	0	0	1	1	0	0	0	236	49	83	5.4	55	7.76	11.2	12.7	34.3	72.8	62	90	163	57	294	23	82	5.3	69	7.45	12.8	9	15.08	79	50	91	155	50	222	22	81	5.1	58	8.38
0	1	0	43	0	1	0	0	0	0	0	1	1	1	0	1	83	42	90	4.1	121	20	29	35	3	67	47	143	214	200	#NULL!	#NULL!	#NULL!	#NULL!	#NULL!	#NULL!	#NULL!	#NULL!	#NULL!	#NULL!	#NULL!	#NULL!	#NULL!	#NULL!	#NULL!	31	93	#NULL!	58	#NULL!
1	0	0	14	0	0	0	0	1	0	0	0	0	1	0	1	144	24	73	5	1110	48.3	23.2	18.2	8.82	90.4	38	142	203	311	126	18	82	4.8	89	44.5	18	18	2.28	86.3	30	101	149	98	#NULL!	#NULL!	#NULL!	#NULL!	#NULL!	#NULL!
1	1	0	73	0	1	0	1	0	1	0	1	1	1	1	0	77	51	99	6.3	70	11.2	26.2	13.6	0.28	137	51	56	122	316	117	43	94	5.4	71	12	26	20	0.28	118	49	55	119	82	78	72	100	5.9	67	7.65
1	1	0	17	0	0	0	0	1	1	1	0	0	0	1	1	131	21	83	6	151	59	26	24	7.5	73	46	157	231	165	99	15	82	5.2	121	18.7	26.6	32	0.91	72.1	43	98	163	115	#NULL!	21	82	#NULL!	85	#NULL!
1	1	0	38	1	1	0	1	1	1	1	0	0	1	1	0	68	53	160	6.8	26.8	10	23	26.8	9.54	92	28	209.6	243	66	68	53	160	6.8	404	10	23	26.8	9.54	92	28	119	243	66	#NULL!	38	85	#NULL!	158	#NULL!
1	0	0	34	0	0	0	1	0	0	0	0	0	1	0	1	166	26	89	5.6	102	27.9	14	16	11.6	76.5	42	113	175	83	124	20	85	5	55	21.8	15.8	16.9	4.68	69.3	41	85	140	83	#NULL!	#NULL!	#NULL!	#NULL!	#NULL!	#NULL!
1	0	0	29	0	0	0	0	1	0	0	0	0	0	1	0	178	42	87	5.3	35.2	14.8	17.7	35.2	13.81	110.8	41	128	186	108	178	42	87	5.3	73	14.8	17.7	35.2	13.81	110.8	41	128	186	108	#NULL!	#NULL!	#NULL!	#NULL!	#NULL!	#NULL!
1	0	0	27	0	0	0	0	1	0	0	0	0	0	1	0	253	30	97	5.2	124	43.5	23	24	13	67.4	40	95	158	165	215	34	83	5.1	123	37.9	88.4	175.4	19.27	61.7	39	82	143	137	#NULL!	#NULL!	#NULL!	#NULL!	#NULL!	#NULL!
1	1	0	26	0	0	1	0	1	0	0	0	0	1	0	1	106	26	82	5.3	87	12.2	25.1	21.4	10.92	69.6	42	144	205	145	99	18	80	5	93	6.8	15.6	18.6	5.16	91.1	41	134	194	28	104	17	79	5	77	6.19
1	0	0	41	0	0	1	0	0	1	1	0	0	0	1	1	124	59	95	5.1	133	23.2	16.8	17.7	4.2	96	50	208	286	98	89	86	99	5	79	13.8	17.2	30.8	2.04	95	54	77	147	62	#NULL!	#NULL!	#NULL!	#NULL!	#NULL!	#NULL!
1	1	0	34	0	0	0	0	0	1	0	0	0	1	1	0	24	42	87	4.9	132	10.8	29.7	20.1	6.03	77	67	166	260	128	64	52	80	4.3	133	22	20.2	17.5	4.32	101	61	98	182	57	33	35	88	4.8	139	10.8
0	1	0	46	0	0	0	0	0	0	0	0	0	1	0	1	124	29	85	5.5	77	11.8	23	27	14	79	60	117	194	131	#NULL!	#NULL!	#NULL!	#NULL!	#NULL!	#NULL!	#NULL!	#NULL!	#NULL!	#NULL!	#NULL!	#NULL!	#NULL!	#NULL!	71	18	76	5.3	70	7.5
1	1	0	53	0	1	0	1	0	0	0	0	0	1	0	1	340	89	102	5.8	61	26.9	20.7	25.7	17.34	82.9	75	138	228	104	343	38	86	5.8	62	10.1	16.1	18.4	32.62	87.5	57	104	175	55	#NULL!	32	88	#NULL!	68	#NULL!
1	1	0	44	0	1	1	1	1	1	0	0	0	1	1	1	165	21	88	5.5	121	25.6	26.4	64	2.2	98	54	152	230	169	132	8	75	5.5	86	13.9	16.8	21.9	2.07	84.5	45	76	138	108	110	9	86	#NULL!	75	#NULL!
1	1	0	27	0	0	0	0	0	0	1	1	1	0	1	1	143	76	76	4.8	362	33	25	20	13.7	95	45	125	222	149	110	21	82	4.2	170	22.6	28.1	50.2	5.49	73	31	142	204	109	138	16	75	4.6	130	25.6
1	0	0	63	1	1	0	0	1	1	1	0	0	0	0	1	187	34	90	6.3	63	6.3	26.2	40.7	11.35	100.3	35	38	87	139	193	34	90	6.1	63	19.11	26.2	40.7	5.08	100.3	35	38	87	139	#NULL!	#NULL!	#NULL!	#NULL!	#NULL!	#NULL!
1	1	1	67	0	1	0	1	1	1	0	0	0	1	0	0	399	57	117	5.4	182	16.3	23.3	30.4	11.24	80	49	55	130	131	614	43	92	4.8	107	9.5	26	41	5.24	89	54	41	114	100	#NULL!	34	88	4.8	120	#NULL!
1	0	0	68	1	1	0	1	0	1	1	0	0	1	1	1	104	51	125	5.6	399	37	23	23	8	99	32	91	176	131	164	51	100	4.9	434	21.8	31	31.1	5.68	96	32	72	182	81	#NULL!	#NULL!	#NULL!	#NULL!	#NULL!	#NULL!
1	0	0	54	0	1	0	0	0	1	0	0	0	1	0	1	230	42	71	6.2	138	34.5	15.4	18.6	7.61	92	50	62	134	66	218	32	72	5.6	73	28.1	22.1	26.5	3.22	104	43	42	100	105	#NULL!	#NULL!	#NULL!	#NULL!	#NULL!	#NULL!
1	1	1	46	1	0	0	0	1	1	1	0	0	1	0	1	679	45	75	4.5	81	10	30	59	4.3	107	35	125	178	138	679	43	76	4.2	72	10	30.1	77.5	4.3	107	33	114	163	187	645	60	76	4.4	71	5.54
1	1	0	40	0	0	0	0	1	0	0	0	0	1	1	1	124	19	76	5.4	66	8.15	28	20	19	70.3	66	87	168	52	124	11	76	5.4	66	8.15	40.3	47.9	19	70.3	66	87	168	52	49	11	74	5.3	64	3.4
1	0	0	64	0	0	1	1	1	0	0	0	0	1	0	1	261	29	179	8.4	118	8.97	25.1	27.9	5.03	89.8	50	135	208	121	261	16	114	8.4	85	8.97	27	33	5.03	90.5	51	82	150	96	#NULL!	#NULL!	#NULL!	#NULL!	#NULL!	#NULL!
1	0	0	49	1	1	1	0	1	1	0	0	0	1	0	1	71	16	93	5.6	79	11.1	20	15.5	17.6	102.9	65	172	255	98	53	11	79	5.6	58	8.72	21.8	18.9	9.89	87.7	61	68	142	86	#NULL!	#NULL!	#NULL!	#NULL!	#NULL!	#NULL!
1	1	0	63	1	1	0	1	1	1	1	0	0	1	0	1	114	419	96	5.1	83	20.99	35	62.3	1.63	97	57	89	163	135	114	481	92	5.1	166	20.99	24	56.1	1.63	97	56	159	245	161	114	450	93	4.3	66	14.97
1	1	0	72	0	1	0	1	1	1	0	1	1	0	0	1	89	18	180	7.3	122	35.9	24.3	20.5	7.71	93.3	52	70	142	126	66	17	93	5.9	95	23	47.9	48.4	2.26	69.1	53	50	121	44	#NULL!	13	88	#NULL!	97	#NULL!
1	1	0	28	0	1	0	1	1	0	0	0	0	1	0	0	67	21	91	5	105	25.54	15	13	21.47	123.7	67	95	182	122	32	39	80	5	116	19.3	27.7	22.8	5.4	78.9	59	80	160	544	47	16	93	5	96	21.2
1	0	0	63	1	0	0	0	0	1	0	0	0	0	1	1	119	22	91	5.4	122	21.27	26.4	39.8	6.06	86	45	133	201	187	132	17	89	5.2	113	14.77	17.6	33.2	3.43	79	47	132	201	81	#NULL!	#NULL!	#NULL!	#NULL!	#NULL!	#NULL!
1	1	0	58	1	1	0	1	1	1	0	0	0	1	0	1	119	23	87	5.3	90	19.2	20.1	17.7	7.13	81	48	109	175	152	105	14	85	4.7	54	14.1	22.2	17.9	4.29	69.3	52	105	171	196	#NULL!	11	75	#NULL!	47	#NULL!
1	0	0	41	1	1	0	1	0	0	0	1	1	1	1	1	47	33	104	5.1	128	28	25.8	45.6	22.43	75	53	124	201	218	47	10	88	5.1	112	28	18.5	18.2	22.43	75	33	109	164	114	#NULL!	#NULL!	#NULL!	#NULL!	#NULL!	#NULL!
1	1	1	21	0	1	0	0	0	0	0	0	0	1	1	0	451	83	90	5.2	109	29.5	20.8	28.3	18.5	103.6	40	108	169	165	176	29	88	4.7	94	23.9	24.2	30.9	10.71	72.3	40	67	125	168	#NULL!	31	89	#NULL!	86	#NULL!
1	0	1	15	0	0	1	0	0	0	0	0	0	0	0	1	46	29	87	5.5	73	21.61	16.5	20.8	1.49	98	36	87	139	144	46	27	81	5.5	112	21.61	16.8	17.1	1.49	98	33	80	134	156	#NULL!	#NULL!	#NULL!	#NULL!	#NULL!	#NULL!
0	1	1	47	0	0	0	0	0	0	0	0	0	1	0	1	869	45	109	5.9	257	57.4	48.7	60.4	5.61	97.9	28	136	204	1058	#NULL!	#NULL!	#NULL!	#NULL!	#NULL!	#NULL!	#NULL!	#NULL!	#NULL!	#NULL!	#NULL!	#NULL!	#NULL!	#NULL!	584	26	92	5.8	134	33
1	1	0	42	0	1	0	0	1	1	1	0	0	1	1	1	87	53	128	7.5	95	30.2	18	16	6.4	81	71	174	266	213	21	35	82	5.9	79	13.3	19.2	18.3	1.34	81	74	76	166	154	39	36	99	5.5	74	13.1
1	0	1	15	0	0	0	0	0	0	0	0	0	1	0	1	61	33	88	5.8	125	57.6	20.9	26.5	2.23	93.1	42	119	185	123	47	31	80	5.2	91	23	30	60	0.7	138	38	112	169	137	#NULL!	#NULL!	#NULL!	#NULL!	#NULL!	#NULL!
1	0	0	37	0	1	0	0	1	0	0	0	0	1	0	1	53	23	83	5.1	273	40.5	15.3	17.5	42.22	84	52	105	196	70	53	21	84	5.1	148	40.5	26.8	42.7	42.22	84	42	106	174	73	#NULL!	#NULL!	#NULL!	#NULL!	#NULL!	#NULL!
1	0	0	37	0	1	0	1	0	1	1	1	1	0	0	1	140	42	91	5.4	307	21.9	56	94	10.2	110	27	101	169	112	140	18	84	5.4	186	21.9	27.1	50.5	10.2	110	25	72	122	95	#NULL!	#NULL!	#NULL!	#NULL!	#NULL!	#NULL!
1	1	1	80	1	1	0	1	1	1	1	0	0	1	0	1	24	40	118	6.1	69	13.5	23.6	26.9	5.43	68	54	41	110	99	21	43	88	5.5	56	17.4	33.8	59	6.26	65	53	28	95	55	#NULL!	52	85	#NULL!	45	#NULL!
1	0	1	25	0	0	0	0	1	1	0	0	0	1	0	1	484	72	70	5.2	152	36.9	32.9	49.8	11.79	76	31	205	268	170	234	51	70	4.5	96	15.1	18.6	37.4	20.52	77	27	67	112	314	#NULL!	#NULL!	#NULL!	#NULL!	#NULL!	#NULL!
1	0	0	24	0	0	0	0	1	1	0	0	0	1	0	0	15	12	89	4.6	82	27	18.7	14.4	4.9	75	27	130	175	236	25	22	88	4.6	82	27	16	12	4.9	75	34	154	207	174	#NULL!	#NULL!	#NULL!	#NULL!	#NULL!	#NULL!
1	1	0	45	0	1	0	0	1	0	0	1	1	1	0	0	262	22	101	6.2	98	20	16	13	13.3	84	38	97	154	130	244	15	93	5.2	59	16	17	18	6.8	59	33	98	145	111	#NULL!	18	96	#NULL!	67	#NULL!
1	0	0	42	1	1	0	0	1	0	0	0	0	1	0	1	201	31	83	5.7	84	28.84	48	66.9	4.49	97	42	93	152	244	111	24	86	5.1	66	15	42	57	1.73	118	49	78	142	135	#NULL!	#NULL!	#NULL!	#NULL!	#NULL!	#NULL!
1	1	0	62	0	0	0	1	0	1	1	0	0	0	0	1	415	33	107	6.2	250	29	14	13	13	87	38	149	225	120	327	55	87	5.5	118	12.9	14.1	22.2	20.12	103.7	44	62	126	53	364	22	102	5.3	122	12.6
0	1	1	75	1	1	0	1	0	1	1	0	0	1	1	1	294	45	97	5.4	132	18.5	19.4	27.2	2.76	108.8	45	74	141	116	#NULL!	#NULL!	#NULL!	#NULL!	#NULL!	#NULL!	#NULL!	#NULL!	#NULL!	#NULL!	#NULL!	#NULL!	#NULL!	#NULL!	623	39	95	5.2	126	6.69
0	1	1	60	1	1	0	1	0	0	0	0	0	1	0	0	878	45	95	6.2	90	21	28	22.6	39.5	115	33	108	159	1.104	#NULL!	#NULL!	#NULL!	#NULL!	#NULL!	#NULL!	#NULL!	#NULL!	#NULL!	#NULL!	#NULL!	#NULL!	#NULL!	#NULL!	795	44	83	4.8	72	14.95
1	0	0	32	0	1	0	1	0	0	0	0	0	1	0	1	57	25	88	5.7	93	27.2	25.1	32.3	12	105.7	41	138	198	143	34	19	83	4.9	85	13.7	17.8	21.6	6.47	87.4	39	99	156	151	#NULL!	#NULL!	#NULL!	#NULL!	#NULL!	#NULL!
1	0	1	16	0	0	0	1	1	0	0	1	1	1	0	0	69	38	77	5.6	72	27.9	22	10	0.49	110	44	90	150	241	80	27	80	5.2	55	15.8	20.8	10.5	0.17	96.7	38	62	134	245	#NULL!	#NULL!	#NULL!	#NULL!	#NULL!	#NULL!
1	0	1	69	1	1	0	1	1	1	0	0	0	1	0	1	935	72	112	5.7	147	54	46	44	4.5	82	43	86	153	440	559	34	89	5.2	96	28.7	30.6	36.2	1.74	96	46	49	113	109	#NULL!	#NULL!	#NULL!	#NULL!	#NULL!	#NULL!
1	0	0	49	1	0	0	1	1	1	0	0	0	1	0	0	195	19	108	6.3	109	19.3	21	18.7	3.14	84.1	50	84	155	193	90	9	93	5.9	65	27	16.4	15	0.78	102.8	58	71	143	124	#NULL!	#NULL!	#NULL!	#NULL!	#NULL!	#NULL!
1	1	0	35	0	1	0	1	0	0	1	0	0	1	0	1	313	31	92	5.4	246	39.3	19.9	15.9	13.57	63	63	140	243	223	139	14	79	5.1	182	14.5	32.4	22.3	7.6	73.7	57	131	220	654	#NULL!	18	83	#NULL!	127	#NULL!
1	0	0	27	0	0	0	0	1	0	0	0	0	1	0	1	45	26	81	5	105	15.5	22.1	16.1	11.07	69	35	104	159	124	45	35	79	4.9	96	15.6	19.2	22.8	6.97	80	34	130	184	104	#NULL!	#NULL!	#NULL!	#NULL!	#NULL!	#NULL!
1	1	0	41	0	1	0	1	1	1	1	1	1	1	0	1	107	71	132	5.9	186	14.66	28.4	44.2	6.46	64	43	104	177	93	36	19	108	5.3	105	17.2	20	17.6	2.85	92	50	89	159	272	22	20	108	5.3	124	11.46
1	0	0	53	0	1	0	1	1	0	0	0	0	1	1	0	33	16	102	5.8	118	10.6	21.8	12	1.78	78.4	65	104	190	163	52	12	84	5.4	78	7.83	25	12.7	1.14	92.8	54	94	165	140	#NULL!	#NULL!	#NULL!	#NULL!	#NULL!	#NULL!
1	0	0	63	0	0	0	1	1	1	0	0	0	1	0	1	199	42	143	6.6	161	31.21	19.4	19.9	29.42	92	41	72	144	131	186	25	102	5.6	149	28.2	22	21	31	97	50	77	152	61	#NULL!	#NULL!	#NULL!	#NULL!	#NULL!	#NULL!
1	1	0	63	0	1	0	0	0	0	0	0	0	0	0	1	132	28	94	5.7	126	32.99	14.7	17	5.33	86	49	127	200	119	148	25	96	5.2	94	25.1	18	24	0.9	83	36	114	170	85	#NULL!	21	91	#NULL!	79	#NULL!
1	0	0	29	1	1	0	0	1	1	0	0	0	1	0	0	274	59	86	5.3	96	26.5	18.8	18	4.8	76	43	87	149	173	251	26	83	5.8	68	10.5	20.7	17.3	4.44	86.9	40	79	133	214	#NULL!	#NULL!	#NULL!	#NULL!	#NULL!	#NULL!
1	0	0	60	0	0	0	1	0	0	1	0	0	1	0	1	196	38	117	6.8	126	25.7	27.5	24.1	1.33	98.9	43	129	196	94	154	30	122	6	110	14.3	27.9	30.9	0.53	109.3	47	54	121	58	#NULL!	#NULL!	#NULL!	#NULL!	#NULL!	#NULL!
1	1	0	26	0	1	1	0	1	0	1	0	0	1	0	0	224	38	81	5.4	160	35.2	41.1	40.1	7.52	81	62	95	188	241	216	30	92	5.5	102	50.2	27.6	33.4	1.63	106	43	138	201	137	#NULL!	30	84	#NULL!	84	#NULL!
1	1	0	60	0	0	1	0	1	0	0	1	1	0	0	0	53	32	85	6.1	103	16.2	20	19.3	6.1	86.6	62	127	210	366	58	26	89	5.7	91	11	24.4	29	5.2	96	58	96	173	362	#NULL!	17	85	#NULL!	75	#NULL!
1	0	0	37	0	0	1	1	1	0	0	0	0	1	0	1	74	58	90	5.2	166	23.2	16.3	23.3	9.86	77	28	123	179	206	37	40	89	5	113	20.6	18.9	33.1	5.08	74	28	128	178	192	#NULL!	#NULL!	#NULL!	#NULL!	#NULL!	#NULL!
1	1	0	22	0	0	0	0	0	0	0	0	0	0	0	1	168	29	94	5.7	162	28.1	15	10	18.5	103	42	125	195	138	109	31	94	5.1	121	26	17	17	8.08	90	38	105	165	153	191	27	81	5.1	112	9.06
1	0	0	28	1	0	0	0	0	0	0	0	0	1	0	1	96	40	110	5.9	103	35.5	23.8	33.4	9.55	100	33	115	169	105	68	23	98	5.6	74	15.6	17.8	31	10	110	35	86	137	58	#NULL!	#NULL!	#NULL!	#NULL!	#NULL!	#NULL!
1	1	0	59	0	1	0	1	0	1	1	1	1	0	0	1	80	19	124	6.2	189	23.6	15	14.7	13.44	64.8	38	137	208	88	81	16	88	5.7	100	13	22	22	12	136	37	66	122	110	#NULL!	18	102	#NULL!	130	#NULL!
1	1	1	46	0	1	0	0	0	0	0	0	0	1	0	0	518	81	99	5.2	103	31.3	18	39.3	15.56	87	48	146	216	121	518	59	83	5.2	87	31.3	24	56	15.56	87	44	67	128	87	549	32	83	4.9	73	16
1	1	0	79	0	0	0	0	1	0	0	1	1	0	1	1	156	52	91	5.5	122	43	32	28	3.4	52	41	123	187	134	152	41	94	4.8	115	30	36	41	5	71	46	112	181	78	#NULL!	46	96	#NULL!	86	#NULL!
1	0	0	75	1	1	0	0	0	1	1	0	0	0	1	1	121	10	99	6	145	11.77	23.5	19.2	3.59	70	58	75	156	145	70	11	89	5.2	141	11	20	21	3.59	70	63	71	156	68	#NULL!	#NULL!	#NULL!	#NULL!	#NULL!	#NULL!
1	0	0	52	0	0	0	0	0	1	1	0	0	1	0	0	221	52	85	5.6	167	22.8	17.6	14	6.91	84.1	44	79	155	92	221	36	95	5.6	119	22.8	17.8	14.1	6.91	84.1	42	65	128	112	#NULL!	#NULL!	#NULL!	#NULL!	#NULL!	#NULL!
0	1	1	72	0	0	0	0	1	1	0	0	0	1	0	1	101	22	94	6	152	22	26	22	2.08	94.5	61	131	219	237	#NULL!	#NULL!	#NULL!	#NULL!	#NULL!	#NULL!	#NULL!	#NULL!	#NULL!	#NULL!	#NULL!	#NULL!	#NULL!	#NULL!	90	19	80	5	80	16.1
1	1	0	43	0	0	0	0	1	0	0	0	0	1	0	1	149	25	97	5.3	65	29.61	35.5	51.5	3.62	89	42	93	150	130	79	19	86	4.7	85	10.64	21	41	3.31	96	41	71	134	67	#NULL!	14	92	#NULL!	64	#NULL!
1	0	0	80	0	0	1	1	1	1	0	0	0	0	0	0	222	13	129	7.2	192	10.4	17.9	9.6	2.22	116.7	44	128	203	98	262	62	127	5.8	156	14.3	18.8	19	1.14	97.5	50	78	158	66	#NULL!	#NULL!	#NULL!	#NULL!	#NULL!	#NULL!
1	0	0	59	0	1	1	0	1	1	0	1	1	1	0	1	107	31	102	4.7	113	11.4	21.8	26.5	1.38	75	68	135	225	73	114	18	80	4.6	61	13.8	17.7	24.9	1.3	90	37	102	174	60	#NULL!	#NULL!	#NULL!	#NULL!	#NULL!	#NULL!
0	1	0	69	0	0	0	1	1	0	0	1	1	1	0	1	220	109	114	6.1	111	22.6	32	22	10.6	69	45	121	188	130	#NULL!	#NULL!	#NULL!	#NULL!	#NULL!	#NULL!	#NULL!	#NULL!	#NULL!	#NULL!	#NULL!	#NULL!	#NULL!	#NULL!	236	30	110	5.5	95	18.8
1	1	0	60	0	1	0	0	1	1	0	0	0	1	1	0	20	50	93	5.7	68	7.96	22	19	4.49	77	98	97	210	173	16	48	102	5.4	61	14.5	33.3	25.6	1.47	66	73	61	148	149	16	39	86	5.4	67	6.83
0	1	0	65	0	1	0	1	1	1	1	0	0	0	1	1	54	44	173	7.4	191	27.9	30.8	44.8	9.73	89	55	150	238	98	#NULL!	#NULL!	#NULL!	#NULL!	#NULL!	#NULL!	#NULL!	#NULL!	#NULL!	#NULL!	#NULL!	#NULL!	#NULL!	#NULL!	30	21	99	6.1	112	27.9
1	0	0	42	0	0	0	0	0	1	0	0	0	0	0	0	131	56	81	5.6	118	19.56	23.8	24.1	7.22	84	56	228	310	159	67	49	81	5.3	99	7.83	33.8	47.3	2.31	78	47	130	198	84	#NULL!	#NULL!	#NULL!	#NULL!	#NULL!	#NULL!
1	1	0	55	0	0	0	0	1	0	0	0	0	1	1	1	97	40	93	6	130	15.9	17.4	15.5	28.49	122.2	51	164	240	142	97	22	97	6	86	15.9	27	25.2	28.49	122.2	47	55	119	206	156	25	100	6.1	21	22.7
1	0	0	70	0	1	1	1	0	1	1	0	1	1	1	1	185	25	103	5.9	17.3	26.9	15.5	17.3	3.33	101.2	43	74	142	175	191	23	108	5.6	145	20	16.8	17.4	2.3	98	46	61	130	106	#NULL!	#NULL!	#NULL!	#NULL!	#NULL!	#NULL!
1	0	0	55	0	1	1	1	1	1	0	1	1	1	1	1	226	30	92	5.7	97	32.3	30.2	53.7	15.5	100	39	46	103	214	259	31	99	5.6	82	23	31	73.2	0.9	103	43	47	106	87	#NULL!	#NULL!	#NULL!	#NULL!	#NULL!	#NULL!
1	1	0	52	0	0	0	1	1	0	0	0	0	1	1	1	71	89	158	10.3	113	3.97	17.6	18.9	10.54	67	65	106	192	43	40	38	126	7	93	12.57	18.8	17.7	4.25	104	66	42	126	94	39	39	96	7	86	8.81
1	0	0	38	0	0	0	0	0	1	1	0	0	1	1	0	93	22	85	5.3	110	12.7	13.1	14.2	2.42	71	49	122	193	61	79	21	96	4.9	125	12.5	18	17	3.89	79	48	110	182	101	#NULL!	#NULL!	#NULL!	#NULL!	#NULL!	#NULL!
1	0	0	44	0	1	0	1	0	0	0	0	0	1	0	1	71	19	89	5.4	131	49	18.7	17.4	16.7	97	25	95	143	124	35	36	92	4.8	121	35.91	17.6	40.1	6.52	83	31	112	166	63	#NULL!	#NULL!	#NULL!	#NULL!	#NULL!	#NULL!
1	1	0	39	0	1	0	0	0	0	0	0	0	1	1	0	331	141	123	5.6	145	29.22	35.3	49.4	10.77	77	41	103	169	64	218	67	84	5.2	75	10	26	47.4	8.73	90.5	40	86	142	122	194	34	74	5.3	66	10.11
1	0	1	69	1	1	0	1	0	1	0	0	0	1	1	1	137	35	101	6.8	166	11.1	31.5	25.7	3.64	81	50	97	178	503	196	19	107	6.1	90	10.9	32	42	1.95	67.6	47	58	122	271	#NULL!	#NULL!	#NULL!	#NULL!	#NULL!	#NULL!
1	1	1	66	1	1	0	1	1	1	1	0	0	1	1	1	492	29	91	5.8	77	11	25.3	29.2	1.66	102	50	111	178	186	393	20	84	5.4	72	13.16	26.5	23.1	6.99	66	59	71	145	238	#NULL!	22	93	#NULL!	78	#NULL!
1	1	1	42	1	1	0	1	1	0	0	0	0	1	0	1	568	61	100	6	93	22.2	13.9	16.5	13.84	78.8	41	97	157	157	451	34	76	5.1	74	7.73	16.5	18.8	10.21	91.7	43	59	117	84	#NULL!	69	80	#NULL!	75	#NULL!
1	1	1	41	1	1	0	0	0	0	0	0	0	1	0	1	836	58	96	5.4	100	30.6	24	36	17	68	45	169	236	222	784	33	89	5.4	99	30.6	39.9	40.3	17	102	46	53	117	1063	751	29	93	5.2	99	18.25
1	0	1	35	0	1	0	1	0	0	0	0	0	1	0	1	393	27	73	5.1	95	7.64	35	37	1.87	122.1	38	116	174	996	393	17	86	5.1	97	7.64	24.7	36.4	1.87	122.1	47	91	157	463	#NULL!	#NULL!	#NULL!	#NULL!	#NULL!	#NULL!
1	0	1	17	0	0	0	0	0	1	1	0	0	0	0	1	104	29	72	5.3	63	9.6	26.8	23.8	18.6	104	50	106	171	132	46	16	72	5.2	74	10.07	30.5	26.8	6.78	121	41	73	129	136	#NULL!	#NULL!	#NULL!	#NULL!	#NULL!	#NULL!
0	1	1	26	0	1	0	0	0	0	0	0	0	1	0	1	187	48	87	5.8	95	36	35.6	51.6	10.94	86	56	80	154	735	#NULL!	#NULL!	#NULL!	#NULL!	#NULL!	#NULL!	#NULL!	#NULL!	#NULL!	#NULL!	#NULL!	#NULL!	#NULL!	#NULL!	#NULL!	22	74	#NULL!	70	#NULL!
1	1	1	54	0	1	0	0	1	0	0	0	0	1	1	1	119	148	115	5.8	207	32.9	29.7	52.1	3.42	82.6	39	250	328	95	212	86	89	5.3	151	20.3	21.5	28.7	30.02	85	29	78	132	116	317	69	86	4.3	113	12.5
1	0	1	61	1	1	0	1	1	1	1	0	0	1	0	1	437	38	145	9.6	247	6.73	41.8	38.5	2	91	36	277	359	320	437	17	96	9.6	139	6.73	26.9	17.8	2	90.5	40	91	155	436	#NULL!	#NULL!	#NULL!	#NULL!	#NULL!	#NULL!
1	1	1	41	1	1	1	0	1	1	0	0	0	1	0	1	528	35	85	5.7	100	20.1	26.2	37.8	2.13	81.7	46	230	299	191	647	16	78	5	58	6.43	22.1	27.7	2.19	100	36	50	99	272	466	15	70	5.2	55	8.12
0	1	1	76	1	1	0	1	1	0	1	0	0	1	0	0	546	12	101	5.6	113	18.3	27.2	19.8	2.53	74	50	126	198	378	#NULL!	#NULL!	#NULL!	#NULL!	#NULL!	#NULL!	#NULL!	#NULL!	#NULL!	#NULL!	#NULL!	#NULL!	#NULL!	#NULL!	672	10	94	5.3	90	23.1
1	0	0	42	0	1	0	0	0	0	0	0	0	1	1	1	65	112	141	6.5	118	66.8	19.3	20.3	15.14	83.1	54	108	185	238	58	179	101	5.7	106	22	52.7	75.2	12.15	98.5	43	90	153	148	#NULL!	#NULL!	#NULL!	#NULL!	#NULL!	#NULL!
0	1	0	36	0	0	0	1	0	0	0	0	0	0	1	1	114	51	84	6	146	11.8	12	15	3.66	108.5	39	94	158	48	#NULL!	#NULL!	#NULL!	#NULL!	#NULL!	#NULL!	#NULL!	#NULL!	#NULL!	#NULL!	#NULL!	#NULL!	#NULL!	#NULL!	203	78	120	5.3	91.8	9.14
1	0	0	31	0	0	0	1	0	0	1	1	1	0	1	0	21	26	93	6.1	136	20.5	29.8	30.4	11.76	70	35	95	153	96	12	20	88	5.7	221	22	28.3	46.3	1.65	91	38	94	163	88	#NULL!	#NULL!	#NULL!	#NULL!	#NULL!	#NULL!
1	0	0	31	0	1	0	0	0	1	1	0	0	1	1	1	44	32	86	5.4	15.4	17.43	16.1	15.4	17.95	66	50	107	187	74	44	23	84	5.4	80	17.43	27.6	35.5	17.95	60	37	76	129	74	#NULL!	#NULL!	#NULL!	#NULL!	#NULL!	#NULL!
1	0	0	53	1	0	0	0	0	1	0	0	0	1	1	1	256	116	94	6.3	149	25.4	21.9	36.8	10.58	95.9	69	172	270	53	167	68	89	5.6	144	21	18.2	24.3	8	122	48	124	198	129	#NULL!	#NULL!	#NULL!	#NULL!	#NULL!	#NULL!
1	1	1	17	0	0	0	0	1	0	0	0	0	1	0	1	102	16	101	4.9	90	35.8	12.9	3.9	3.72	108	41	88	147	68	96	12	82	4.6	82	12.7	14.7	5.2	3.03	90.3	38	74	128	111	115	18	81	5.2	93	11.2
1	1	0	40	0	0	0	0	0	0	0	0	0	1	1	1	185	51	91	5.7	133	27	14	22.4	19.51	97.8	54	136	216	49	157	104	93	5.2	119	28.1	19.5	54.8	6.46	91.5	50	116	220	35	#NULL!	28	89	#NULL!	83	#NULL!
1	0	1	18	0	0	0	0	1	0	0	0	0	0	0	1	38.36	35	71	5.3	69	12.3	23.3	21.2	25.96	85	44	88	148	157	77	21	71	4.8	89	24.4	16.8	17.6	3.5	89	41	75	133	129	#NULL!	#NULL!	#NULL!	#NULL!	#NULL!	#NULL!
1	0	1	15	0	0	0	1	1	0	0	0	0	0	0	0	124	23	71	5.7	78	20.1	23.2	29.4	1.31	121.7	42	111	170	91	56	12	76	7	65	19.7	17.2	19.3	1.31	109.1	35	72	121	69	#NULL!	#NULL!	#NULL!	#NULL!	#NULL!	#NULL!
1	0	1	32	0	1	0	0	1	1	0	0	0	1	0	1	365	48	99	5.6	390	37.1	32.5	67.9	2.49	96	30	182	278	290	199	17	83	5.1	114	11.9	19.5	32.7	5.69	118	39	48	107	252	#NULL!	#NULL!	#NULL!	#NULL!	#NULL!	#NULL!
1	0	1	37	0	1	0	1	1	1	1	0	0	1	0	1	212	79	109	6.9	333	69	38.5	54.2	7.57	127.2	34	156	241	197	211	44	76	5.6	106	19.9	25.9	43.2	2.59	129.9	44	150	216	174	#NULL!	#NULL!	#NULL!	#NULL!	#NULL!	#NULL!
1	0	1	37	0	0	0	0	0	0	0	0	0	1	0	1	561	44	95	5.5	154	36.7	33.6	48.2	5.25	85.4	37	134	200	100	421	39	80	5	99	19	35	50	3	78	44	122	187	127	#NULL!	#NULL!	#NULL!	#NULL!	#NULL!	#NULL!
0	1	0	34	0	0	0	0	0	0	0	1	1	1	1	1	227	51	112	5.3	94	21.6	21.8	25.7	6.33	77	45	108	172	280	#NULL!	#NULL!	#NULL!	#NULL!	#NULL!	#NULL!	#NULL!	#NULL!	#NULL!	#NULL!	#NULL!	#NULL!	#NULL!	#NULL!	213	114	93	5.4	120	17.5
1	0	0	31	0	0	0	0	0	1	0	0	0	0	0	1	80	27	80	5.3	78	24.8	23.6	21	23.85	75.5	40	145	203	90	53	16	83	5.5	74	18.2	16.7	15.3	7.94	71	39	102	159	152	#NULL!	#NULL!	#NULL!	#NULL!	#NULL!	#NULL!
1	0	0	66	0	0	0	0	0	0	0	0	0	0	0	0	200	24	114	6.3	136	21	14	13	12	87	46	139	211	170	274	126	120	6	92	16.3	25.4	35.6	7.52	89.9	41	60	119	120	#NULL!	#NULL!	#NULL!	#NULL!	#NULL!	#NULL!
1	0	1	19	0	0	1	1	1	0	0	0	0	1	0	0	117	29	77	5.9	71	23.4	24.7	31.4	5.03	101	44	109	169	278	38	17	94	5.5	68	8.72	20.5	25.1	2.51	106	47	98	160	125	#NULL!	#NULL!	#NULL!	#NULL!	#NULL!	#NULL!
1	1	0	49	0	0	0	0	0	0	0	0	0	1	1	0	224	17	94	5.3	80	29.7	17	16	13.39	102.2	50	113	180	101	204	12	85	4.6	79	17.7	21	18	11.23	88	48	108	173	124	#NULL!	12	89	#NULL!	66	#NULL!
1	1	1	66	1	0	0	1	1	1	1	0	0	1	0	1	88	83	97	6.2	254	11.1	21.3	17.4	12.03	92.7	41	93	167	154	87	122	170	8.9	315	19.2	17.7	18.4	19.34	85	40	121	206	172	88	83	97	6.2	18.7	11.1
1	1	0	28	0	0	0	0	1	1	0	0	0	1	0	1	1062	91	110	5.3	203	42.4	142.1	190.8	12.32	88.7	30	131	195	99	266	37	85	4.6	123	16.8	45.9	73.3	3.19	101.3	27	107	157	204	#NULL!	12	74	#NULL!	94	#NULL!
1	1	0	33	1	1	1	0	0	0	0	0	0	1	1	1	129	57	94	5.7	122	19.4	21.8	21.2	11.42	69	45	122	190	97	153	24	89	5.1	106	30	14	13	15	59	36	123	180	116	113	27	95	5.2	93	7.67
0	1	1	26	1	1	0	0	1	0	0	0	0	1	1	0	130	32	79	6	66	32.8	14	19	8.94	100	37	77	129	73	#NULL!	#NULL!	#NULL!	#NULL!	#NULL!	#NULL!	#NULL!	#NULL!	#NULL!	#NULL!	#NULL!	#NULL!	#NULL!	#NULL!	142	34	70	5.3	59	19.1
1	0	0	23	0	0	0	0	1	0	0	0	0	1	1	1	57	42	86	5.9	83	17.8	21.1	23.8	8.66	113	75	71	163	85	87	51	80	5.2	75	7.29	39.8	67.3	31	86	67	48	131	144	#NULL!	#NULL!	#NULL!	#NULL!	#NULL!	#NULL!
1	0	0	16	1	0	0	0	1	0	1	0	0	1	1	1	102	78	85	5.5	131	28.7	27.5	59.6	9.97	167	48	163	238	73	94	57	87	4.6	120	36.8	32.1	83.5	5.88	126	46	123	192	67	#NULL!	#NULL!	#NULL!	#NULL!	#NULL!	#NULL!
1	1	0	33	0	0	0	1	1	0	1	0	0	1	0	0	58	32	86	5.9	122	22.4	23	18	11	79	40	120	183	324	58	32	86	5.9	122	22.4	23	18	11	79	40	120	183	324	29	13	79	5.5	85	9.56
1	0	0	16	0	0	0	0	1	1	0	0	0	1	0	1	132	61	85	4.7	61	46	27.5	61.8	9.91	93	47	91	153	80	61	61	85	5.2	61	35.6	27.5	61.8	2.84	84	47	91	153	80	#NULL!	#NULL!	#NULL!	#NULL!	#NULL!	#NULL!
1	1	0	38	0	0	0	0	1	1	1	0	0	1	1	1	186	31	101	4.7	199	51.9	20.4	22.6	12.83	111.5	49	135	218	124	153	18	82	4.6	118	27.1	17.1	24	8.08	117.5	38	121	182	156	#NULL!	12	82	#NULL!	134	#NULL!
1	0	0	71	0	0	1	1	0	1	0	1	1	1	0	1	108	18	102	5.7	112	13.9	21	19.3	8.59	66	91	137	250	112	108	19	105	5.7	124	13.9	24.5	30.5	8.59	66	63	91	177	81	#NULL!	#NULL!	#NULL!	#NULL!	#NULL!	#NULL!
1	1	0	67	0	1	1	1	1	0	0	1	1	1	0	1	176	22	108	6.1	117	21	29.5	25.4	5.81	156	57	139	219	416	146	22	93	5.2	135	20	17	17	2.17	139	49	130	204	100	#NULL!	13	98	#NULL!	92	#NULL!
1	1	0	63	1	0	0	0	1	1	0	0	0	1	1	1	259	32	84	5.6	194	22.79	18.4	21.5	7.2	100	51	113	195	354	312	39	82	5.6	115	14.73	38.6	58	4.58	132	44	74	138	208	375	52	83	5.6	76	13.02
1	1	0	63	0	0	0	0	0	1	0	0	0	1	0	1	231	9	95	5.8	105	19.7	14.6	12.9	1.43	81.9	66	151	239	67	232	7	101	5.6	87	14.6	18.2	15.5	0.9	90	64	156	239	83	195	7	87	5.6	56	5.87
1	0	0	42	0	0	0	1	1	1	0	0	0	0	0	1	103	39	129	6.3	86	23.9	22.8	26.8	10.38	84	50	185	255	92	46	22	116	5.5	86	8.91	29.6	27.6	5.06	72	42	83	140	138	#NULL!	#NULL!	#NULL!	#NULL!	#NULL!	#NULL!
1	0	0	45	0	1	0	0	1	1	0	1	1	1	1	1	43	43	87	5.3	77	16	24.5	32	13.25	70.6	73	141	231	123	58	17	78	5.1	73	14.9	17.5	19.1	13.07	94.3	56	131	204	119	#NULL!	#NULL!	#NULL!	#NULL!	#NULL!	#NULL!
1	1	0	41	0	0	1	1	1	1	0	0	0	1	0	1	276	46	124	6.6	173	31.4	23.4	34.6	8.94	80	47	136	214	141	140	34	94	5.6	110	19.7	21.4	34.1	3.27	73	44	109	175	76	162	20	95	5.6	80	17.3
1	0	1	77	0	1	1	0	1	1	1	0	0	1	0	1	374	97	96	6	149	27	21	25	1.5	66	41	92	158	163	345	41	89	5.9	79	26	28	28	1.5	86	43	49	108	171	#NULL!	#NULL!	#NULL!	#NULL!	#NULL!	#NULL!
1	0	1	28	1	1	0	1	1	1	1	0	0	1	0	1	189	95	119	7.5	151	1.8	63.8	80.8	9.85	105	37	107	170	1474	96	15	174	8	108	0.62	23.3	28.6	5.9	88	38	88	146	485	#NULL!	#NULL!	#NULL!	#NULL!	#NULL!	#NULL!
1	1	0	49	0	0	0	0	0	0	0	1	1	0	0	1	53	23	89	5.5	89	34.39	14.3	18.3	15.73	73	40	86	144	63	37	27	81	5.7	88	27.83	19.8	33	10.44	71	36	78	131	58	#NULL!	17	77	#NULL!	63	#NULL!
1	1	0	44	0	1	0	0	0	0	0	1	1	1	0	1	65	55	83	4.4	103	15.9	15.9	19.3	24.2	78.4	53	101	174	117	77	30	84	4.4	89	16.6	17.3	35.5	6.4	104.3	50	66	133	78	#NULL!	34	97	#NULL!	95	#NULL!
1	1	0	64	0	1	0	0	0	1	0	0	0	1	0	1	157	13	99	5.7	120	12.5	18.7	22	3.29	87	49	183	257	178	204	12	98	5.5	78	9.99	18.7	24.7	5.1	86.6	56	71	143	153	179	12	100	5.3	78	6.99
1	1	0	55	0	0	0	0	0	1	1	0	0	1	1	1	98	56	92	5.3	143	21	16.4	27.6	4.54	71.1	42	123	191	71	125	94	87	5.2	146	25.4	21.7	33.6	4.93	100	47	89	161	69	#NULL!	134	89	#NULL!	108	#NULL!
1	1	0	54	1	1	0	0	0	1	1	0	0	1	0	0	10	22	103	5.8	162	19.56	21.9	16.1	1.06	83.2	44	103	179	145	17	18	87	5.6	134	15.28	18	13	6.58	77.1	39	123	189	96	32	23	78	5.5	145	8.77
1	1	0	46	0	0	0	0	0	0	0	0	0	1	0	1	253	48	88	6	241	38.8	17.6	19.8	5.18	107	78	117	232	28	296	55	84	5.2	140	21.6	46	73	9.72	120	50	92	166	128	#NULL!	36	103	#NULL!	34	#NULL!
1	0	0	54	0	1	1	1	1	1	1	0	0	1	0	1	173	75	171	10	244	28.8	26.9	30.6	8.44	111	33	170	244	131	233	51	105	6.8	165	23	23	24	3.09	104	30	72	133	95	#NULL!	#NULL!	#NULL!	#NULL!	#NULL!	#NULL!
1	1	0	41	0	1	0	0	0	0	0	0	0	1	0	1	31	26	98	5.7	114	39	18	25	7.3	72	33	77	130	103	28	27	95	5.2	54	42.5	47.2	111.8	4.7	84	37	66	116	79	#NULL!	16	81	#NULL!	49	22.1
1	0	1	35	0	0	1	1	1	1	1	0	0	0	0	1	179	37	92	6.9	89	20.99	18.5	36	3.51	125	51	113	183	300	159	36	76	5.5	64	8.7	19.9	25	3.19	101	57	111	183	506	#NULL!	#NULL!	#NULL!	#NULL!	#NULL!	#NULL!
1	1	1	29	1	1	0	0	0	0	0	0	0	1	0	0	492	48	93	5.9	115	12	23.8	28.6	1.68	94.1	47	156	226	241	272	21	76	5.4	61	6.29	20.9	15.5	1.56	107.1	41	154	211	209	#NULL!	24	93	#NULL!	105	#NULL!
1	1	1	68	1	1	0	1	1	1	1	0	0	0	0	1	309	90	262	10.3	231	16.3	30.7	34.4	2.9	74.7	30	95	157	142	341	35	83	7.6	95	8.17	26.8	19.9	1.3	81.9	33	61	112	65	137	46	105	6.1	11.8	12.9
1	1	1	39	1	1	0	0	0	0	0	0	0	1	0	1	341	40	75	5.5	80	21.1	22.9	19.7	23.17	83.8	38	84	139	435	315	40	66	5.1	135	11.5	24.9	17.9	24.86	103	31	107	163	841	#NULL!	46	78	#NULL!	121	#NULL!
1	1	1	29	0	1	0	0	1	1	1	0	0	1	1	1	334	118	100	5.8	163	29.3	35.6	55.8	18.41	93.1	35	124	187	124	279	72	95	5.2	118	31.6	29.6	59.5	8.73	104.6	34	108	165	100	218	22	81	5.7	152	15.3
1	0	0	63	0	1	1	0	1	1	1	0	0	1	0	1	13	14	96	5.3	136	12.6	27.9	14.4	1.64	80	63	131	217	303	39	17	83	5.6	114	4.74	56.5	40	2.59	75	39	115	176	377	#NULL!	#NULL!	#NULL!	#NULL!	#NULL!	#NULL!
1	1	0	35	0	1	0	0	1	1	0	0	0	1	0	0	197	30	85	5.4	119	36.5	14.3	16.2	4.98	95.6	55	186	266	77	213	23	84	5.5	63	18.4	11.8	10.5	3.61	98.6	49	199	264	69	#NULL!	18	78	#NULL!	80	#NULL!
0	1	0	53	0	0	0	0	0	0	0	0	0	1	0	1	69	90	97	5.5	102	19.38	20.4	21.3	8.03	84	55	105	180	95	#NULL!	#NULL!	#NULL!	#NULL!	#NULL!	#NULL!	#NULL!	#NULL!	#NULL!	#NULL!	#NULL!	#NULL!	#NULL!	#NULL!	#NULL!	38	92	#NULL!	69	#NULL!
1	0	0	60	0	1	0	0	1	0	0	0	0	1	1	1	314	28	80	5.2	84	24.02	28.6	33	1.54	80	54	94	165	136	314	21	80	5.5	70	24.02	29.2	39.5	1.54	80	68	52	135	114	#NULL!	#NULL!	#NULL!	#NULL!	#NULL!	#NULL!
0	1	0	64	0	1	0	0	0	1	0	1	1	0	1	1	127	56	100	5.6	38.4	15.6	20.6	38.4	7.29	105.5	59	134	217	122	#NULL!	#NULL!	#NULL!	#NULL!	#NULL!	#NULL!	#NULL!	#NULL!	#NULL!	#NULL!	#NULL!	#NULL!	#NULL!	#NULL!	127	61	94	5.6	137	15.6
1	0	0	48	0	1	1	0	1	0	0	0	0	1	0	0	117	15	82	4.7	77	7.28	19	14	1.32	86.5	53	67	136	61	117	15	78	4.7	75	7.18	18.3	11.3	0.72	67.5	54	67	137	51	#NULL!	#NULL!	#NULL!	#NULL!	#NULL!	#NULL!
1	0	0	43	0	1	1	0	1	1	1	0	0	1	1	0	126	23	109	5.5	235	19.9	13.8	12.2	5.38	93.4	39	114	189	97	126	18	91	5.5	102	19.9	16	12.5	5.38	93.4	38	150	210	118	#NULL!	#NULL!	#NULL!	#NULL!	#NULL!	#NULL!
1	1	0	65	1	1	0	1	0	1	1	0	0	1	1	1	145	49	97	5.5	181	32.8	15.9	24.8	0.68	87	47	89	164	99	207	24	88	5.1	112	19	25	36	2.8	72	54	77	151	174	#NULL!	22	79	#NULL!	162	#NULL!
1	0	0	37	0	1	0	0	0	0	0	0	0	1	0	0	254	47	99	5.7	104	19.5	16.2	14.5	24.77	73.8	52	128	201	137	181	27	82	5.5	74	13.1	14.3	14.1	20.35	75	42	108	166	72	#NULL!	#NULL!	#NULL!	#NULL!	#NULL!	#NULL!
1	0	0	50	0	0	0	1	1	1	0	0	0	1	1	1	81	11	101	6	93	8.28	30.2	31.2	8.84	87	64	120	203	101	137	8	92	5.6	66	6.11	24.6	16.8	10.81	81	53	98	166	122	#NULL!	#NULL!	#NULL!	#NULL!	#NULL!	#NULL!
1	0	0	54	0	0	0	1	0	0	0	0	0	1	1	1	108	34	240	11	112.4	13.5	58	112.4	25.7	78	53	120	191	55	60	21	90	6.4	74	16.8	37.3	69.7	2.89	97	46	53	114	61	#NULL!	#NULL!	#NULL!	#NULL!	#NULL!	#NULL!
1	0	0	57	1	1	0	1	0	1	0	0	0	1	0	1	286	44	83	4.8	61	19.3	26.4	34.7	13.69	93	48	56	118	179	337	91	125	5.8	207	39.8	26.2	28.1	53.44	93.7	50	73	153	115	#NULL!	#NULL!	#NULL!	#NULL!	#NULL!	#NULL!
1	0	0	56	1	0	0	0	0	1	0	0	0	0	0	0	448	40	98	5.1	154	20.9	28.2	41.2	2.01	101.1	53	193	278	205	502	23	84	5	79	23.2	21.2	23.1	1.43	81.6	45	96	158	238	#NULL!	#NULL!	#NULL!	#NULL!	#NULL!	#NULL!
1	1	0	53	1	0	0	0	1	0	0	0	0	1	1	1	98	90	103	5.2	148	17.37	81.8	130.5	4.8	95	31	89	145	310	87	70	108	4.5	136	24.32	43.5	93.2	12.82	98	29	98	150	230	#NULL!	57	90	#NULL!	82	#NULL!
1	1	1	51	1	1	1	0	0	0	1	0	0	1	0	1	508	163	105	5.6	250	24.4	27	30.7	11.04	84.9	36	118	190	347	569	56	85	4.8	57	9.46	24	30	3.12	90	35	111	160	180	#NULL!	62	84	#NULL!	55	#NULL!
1	0	0	33	0	0	0	0	0	0	0	0	0	0	0	1	534	40	113	6	173	47.5	17.7	24.5	42.78	96.9	39	113	181	84	476	30	88	5.4	121	31.8	36.1	47.1	45.4	89.3	34	113	170	98	#NULL!	#NULL!	#NULL!	#NULL!	#NULL!	#NULL!
1	1	0	44	1	0	0	1	1	1	1	0	0	1	0	1	114	66	78	5.3	185	25.2	18	17.6	14.19	106	37	157	226	163	124	51	86	5.2	114	31.2	29.3	37.9	10.88	87	39	78	137	369	100	49	67	4.6	104	9.38
1	0	0	44	1	1	0	1	0	1	0	0	0	1	0	1	112	52	96	5.5	16.8	15.3	20	16.8	7.36	91.2	66	122	210	148	139	33	95	5.6	94	18.2	21	17.4	2.34	115.1	60	114	194	209	#NULL!	#NULL!	#NULL!	#NULL!	#NULL!	#NULL!
1	1	0	59	1	1	0	1	1	1	1	0	0	0	1	1	34	11	89	5.6	112	9.6	15	11	7	72	52	102	175	118	28	10	103	5.6	143	13.4	26.6	20.5	7.31	76.4	56	79	159	274	#NULL!	9	97	#NULL!	129	#NULL!
1	0	1	44	1	0	0	1	1	1	1	0	0	1	1	1	241	14	82	5.6	59	39.5	25.1	44.7	4.97	73.8	29	113	156	204	323	21	89	5.2	81	32.5	36.6	66.6	3.79	138.2	26	65	107	113	#NULL!	#NULL!	#NULL!	#NULL!	#NULL!	#NULL!
1	1	0	44	1	1	0	0	1	1	1	0	0	1	0	1	192	53	80	5.3	151	16.9	19.5	41	8.62	92	51	113	190	50	192	59	89	5.3	107	16.9	17	24	8.62	92	31	115	167	98	86	53	80	4.9	151	30.81
0	1	0	17	0	0	0	0	0	0	0	0	0	1	0	0	61	18	77	5.5	135	27	32	29	3.92	102	41	111	177	472	#NULL!	#NULL!	#NULL!	#NULL!	#NULL!	#NULL!	#NULL!	#NULL!	#NULL!	#NULL!	#NULL!	#NULL!	#NULL!	#NULL!	31	44	87	6	129	51.3
1	0	0	41	0	1	0	0	1	0	0	1	1	1	0	1	104	28	93	5.4	96	31.1	27.7	30.2	13.83	73	49	133	202	68	80	17	88	5.2	77	18.8	29.4	32.6	5.27	71	36	135	188	84	#NULL!	#NULL!	#NULL!	#NULL!	#NULL!	#NULL!
1	1	0	31	0	0	0	1	0	0	0	0	0	0	0	1	235	55	83	4.8	76	19.4	18	35	3.98	90	55	50	121	73	235	26	79	4.8	70	19.4	17	33	3.98	90	49	46	15	80	846	31	82	#NULL!	60	21.9
1	1	0	66	1	1	1	0	1	1	1	0	0	1	0	1	234	101	108	5.6	105	25.6	17	17	11.4	119	56	103	179	69	234	127	104	5.6	102	25.6	20.4	18.4	11.4	119	48	107	175	62	133	70	102	5.4	113	18.6
1	1	0	67	0	1	0	1	1	1	0	0	0	0	1	1	380	28	100	6.1	127	14.1	15	20.2	2.86	103	52	96	172	43	365	30	89	6.1	78	12	19.9	43.5	0.8	94	60	40	116	31	398	22	89	5.6	114	11.7
0	1	1	48	0	1	0	0	0	1	1	0	0	1	0	1	599	220	103	5.9	329	32.04	32.6	66.6	6.37	103	33	117	111	168	#NULL!	#NULL!	#NULL!	#NULL!	#NULL!	#NULL!	#NULL!	#NULL!	#NULL!	#NULL!	#NULL!	#NULL!	#NULL!	#NULL!	426	106	98	5.9	186	16.5
1	0	0	61	0	0	0	1	1	1	0	1	1	1	1	1	159	74	157	8.3	143	12.5	23.9	21.2	6.37	91	58	105	187	230	112	23	83	6.4	102	5.58	28.3	27.8	7.77	91	58	106	184	115	#NULL!	#NULL!	#NULL!	#NULL!	#NULL!	#NULL!
1	0	0	13	0	0	1	0	1	1	0	0	0	0	1	1	156	32	86	5	171	50.5	12.9	13.3	8.21	109	74	62	161	57	130	53	83	5.5	118	51.3	29.6	69.4	2.82	77	59	66	145	52	#NULL!	#NULL!	#NULL!	#NULL!	#NULL!	#NULL!
1	0	0	45	1	1	1	0	0	0	0	0	0	1	0	0	83	16	84	4.8	73	3.44	21.1	15.3	37.7	76.1	51	108	175	70	67	7	87	4.5	62	5.9	9.8	14.1	0.61	97.4	46	94	154	64	#NULL!	#NULL!	#NULL!	#NULL!	#NULL!	#NULL!
1	0	0	56	0	0	1	0	0	0	0	0	0	0	1	1	143	44	85	5.8	106	16.12	17	14.6	26.16	107	68	136	225	57	148	42	85	5.4	79	12.68	33.2	39.3	15.09	101	50	83	150	68	#NULL!	#NULL!	#NULL!	#NULL!	#NULL!	#NULL!
0	1	0	52	0	0	1	0	0	1	0	0	0	1	0	0	122	45	84	4.8	77	11.4	19	26	5.73	97	42	162	252	152	#NULL!	#NULL!	#NULL!	#NULL!	#NULL!	#NULL!	#NULL!	#NULL!	#NULL!	#NULL!	#NULL!	#NULL!	#NULL!	#NULL!	196	59	95	5.1	91.8	14.6
1	0	1	59	0	1	0	1	1	1	1	0	0	1	0	1	623	17	97	5.6	266	28	17	17	7.6	89	35	107	180	93	559	10	90	5.2	79	15.4	23.5	25.8	8.5	95	49	65	130	265	#NULL!	#NULL!	#NULL!	#NULL!	#NULL!	#NULL!
1	0	1	54	1	1	0	0	1	0	0	0	0	1	0	1	818	30	110	5.5	99	24	34	35	3.1	100	35	114	174	442	852	18	90	5.5	80	24	31	35	3.1	100	36	61	113	234	#NULL!	#NULL!	#NULL!	#NULL!	#NULL!	#NULL!
1	1	1	67	1	1	1	0	0	0	1	0	0	1	0	1	1034	30	86	5.7	129	16	37	30	1.1	106	42	91	156	196	1050	23	86	5.6	137	15.6	44	42	2.3	122	34	118	177	297	1034	22	84	5.7	104	16
1	0	0	64	1	1	0	1	0	1	1	1	1	1	1	1	89	45	102	5.8	137	16.4	32.3	29.8	12.48	130	48	102	174	453	96	21	97	5.5	104	15.1	22.2	19.1	8.52	128.6	55	96	171	347	#NULL!	#NULL!	#NULL!	#NULL!	#NULL!	#NULL!
1	0	0	61	0	0	1	1	1	0	0	0	0	1	1	1	376	30	150	7.4	174	17.4	37.6	49.2	3.15	59	52	132	215	92	376	30	150	7.4	174	17.4	37.6	49.2	3.15	59	52	132	215	92	#NULL!	#NULL!	#NULL!	#NULL!	#NULL!	#NULL!
1	1	0	59	0	0	0	0	1	1	1	1	1	1	0	1	305	29	81	5.7	123	12.1	20	21.8	10.1	95.7	82	125	230	148	279	18	85	5.6	112	10.7	17.6	22.8	3.37	105	83	79	183	88	271	25	87	5.6	159	8.99
1	0	0	41	0	1	0	1	1	0	0	0	0	1	0	1	12	97	84	6.4	125	6.18	31.3	30.8	0.7	96	42	106	171	95	50	58	94	6.1	130	10.8	29.1	24.9	0.59	87	47	150	222	175	#NULL!	#NULL!	#NULL!	#NULL!	#NULL!	#NULL!
0	1	0	50	0	0	1	0	1	0	0	0	0	1	0	1	45	12	80	5.4	101	12.2	18.2	14.3	2.84	59.7	42	133	195	48	#NULL!	#NULL!	#NULL!	#NULL!	#NULL!	#NULL!	#NULL!	#NULL!	#NULL!	#NULL!	#NULL!	#NULL!	#NULL!	#NULL!	#NULL!	10	84	#NULL!	62	#NULL!
0	1	1	19	0	0	0	0	1	0	0	0	0	1	0	1	219	39	73	5.3	141	23.4	30	55	10.52	62.5	25	104	153	175	#NULL!	#NULL!	#NULL!	#NULL!	#NULL!	#NULL!	#NULL!	#NULL!	#NULL!	#NULL!	#NULL!	#NULL!	#NULL!	#NULL!	161	28	63	4.8	88	10.7
1	1	0	49	0	0	0	1	1	0	0	0	0	1	0	1	168	56	83	5.6	104	57.1	15.7	27.4	13.13	86.2	38	114	173	120	168	56	83	5.6	104	57.1	15.7	27.4	20.15	86.2	38	114	173	120	216	13	82	5	98	27.3
1	0	0	45	0	0	0	0	1	0	0	0	0	1	0	1	32	48	90	5.6	121	26.9	18.5	20.2	5.99	98.6	61	121	205	163	32	27	86	5.6	80	26.9	22.5	28.9	5.99	98.6	48	115	180	223	#NULL!	#NULL!	#NULL!	#NULL!	#NULL!	#NULL!
1	1	0	44	0	1	0	1	0	0	0	0	0	1	0	1	167	88	116	5.7	113	35	83.6	49.3	11.96	108	58	80	159	75	52	29	111	5.4	87	25	28	26	3.84	80	57	86	161	79	#NULL!	25	98	#NULL!	63	#NULL!
1	0	0	58	0	0	0	0	1	0	0	1	1	1	0	1	215	36	93	6	241	39.1	26.8	43.3	15.69	102.7	43	80	156	95	250	60	95	5.4	93	27	59	155	16	127	38	87	144	59	#NULL!	#NULL!	#NULL!	#NULL!	#NULL!	#NULL!
1	0	0	45	0	1	1	0	1	1	0	0	0	1	0	1	12	30	85	6	92	9.46	23.1	19.4	5.44	90	100	118	238	111	10	11	84	5.8	72	14.36	19	17	1.75	88	104	68	187	126	#NULL!	#NULL!	#NULL!	#NULL!	#NULL!	#NULL!
1	1	0	52	0	0	0	0	0	0	0	0	0	1	1	1	203	29	75	5.5	90	14.2	21.6	15.2	11.4	73.2	48	99	165	156	243	38	81	5.5	84	11	16	20	7.6	82	39	103	159	133	#NULL!	69	89	#NULL!	112	#NULL!
1	0	0	59	1	1	0	1	0	0	0	0	0	1	1	0	197	63	123	6.7	158	27.9	22.5	26.4	8.47	87	75	124	226	73	493	26	88	5.8	92	13.3	20.4	18.9	6.55	145.2	62	57	137	106	#NULL!	#NULL!	#NULL!	#NULL!	#NULL!	#NULL!
1	0	0	65	1	1	1	1	1	1	0	0	0	1	0	1	400	50	122	6.1	156	21.7	21.5	18.8	4.36	93	60	93	183	162	254	22	89	5.1	95	9.9	33	33	1.3	88	50	78	146	155	#NULL!	#NULL!	#NULL!	#NULL!	#NULL!	#NULL!
1	0	0	79	0	1	0	1	0	0	0	0	0	1	0	1	122	20	133	7.9	124	8.63	15.9	12.8	22.14	53.4	60	118	201	235	105	12	106	6.2	125	6.57	13.9	10.1	5	83.4	72	152	249	97	#NULL!	#NULL!	#NULL!	#NULL!	#NULL!	#NULL!
1	1	0	71	1	0	0	1	1	1	0	0	0	1	0	1	116	63	141	7.9	133	41.33	74.4	71.5	6.77	96	46	75	142	204	132	70	89	6	85	62.44	67.9	57.3	6.43	97	39	33	89	109	#NULL!	51	96	#NULL!	121	#NULL!
1	0	0	43	0	1	1	0	0	0	0	0	0	0	0	0	227	15	81	5.1	111	69	68.2	136.5	9.8	76	49	99	169	195	227	15	81	5.1	111	69	68.2	136.5	9.8	76	49	99	169	195	#NULL!	#NULL!	#NULL!	#NULL!	#NULL!	#NULL!
1	0	0	28	0	1	0	1	0	0	0	0	0	0	0	1	38	58	83	5.8	60.3	18.6	33.6	60.3	9.46	95.8	35	151	211	106	38	49	92	5.8	127	18.6	20.5	40.1	9.46	96.5	40	124	188	51	#NULL!	#NULL!	#NULL!	#NULL!	#NULL!	#NULL!
1	0	1	42	1	0	0	1	1	1	1	0	1	1	1	1	63	81	84	5.6	152	35.5	23.4	24.4	14.85	97.6	34	72	129	360	52	64	105	5	92	14.2	24.5	29.3	16.85	83.1	43	41	102	193	#NULL!	#NULL!	#NULL!	#NULL!	#NULL!	#NULL!
1	1	0	45	0	0	0	0	1	0	0	0	0	1	0	1	27	18	95	5.7	87	25	24.8	27.2	11.58	50	45	113	177	279	24	13	80	5.7	66	17.8	26.5	38.3	8.19	89	50	91	156	140	24	15	82	5.7	55	17.8
1	0	0	56	0	1	0	0	1	1	1	0	0	0	0	1	177	26	75	5.6	166	19.2	22.4	28.2	2.13	70.2	38	114	180	90	119	20	93	5.3	119	19.6	24	27	12.5	74.6	37	79	138	108	#NULL!	#NULL!	#NULL!	#NULL!	#NULL!	#NULL!
1	1	0	67	0	1	0	1	1	1	1	1	1	1	1	1	109	19	107	6.1	222	12	16.3	16.5	3.6	73	45	66	139	117	170	12	103	5.5	140	12.6	20.1	19.6	6.46	101	38	47	107	106	#NULL!	8	88	#NULL!	85	#NULL!
1	0	1	30	1	1	0	1	1	1	1	0	0	1	0	0	1528	115	173	10.3	206	37.48	136.3	187.3	8.97	80	37	133	204	801	643	36	79	6	132	27	44	57	3.19	103	39	84	146	123	#NULL!	#NULL!	#NULL!	#NULL!	#NULL!	#NULL!
1	1	0	60	0	0	0	1	1	1	0	0	0	1	1	1	206	113	118	5.6	109	47.7	27.9	20.6	21.28	97.1	67	130	219	361	220	75	99	5.2	71	22	27	23	16.88	99	51	99	166	78	239	102	97	5.1	105	31.6
0	1	0	35	0	0	0	0	0	0	0	0	0	1	0	0	168	71	74	5	111	14.2	27	24	20.44	82	56	97	174	76	#NULL!	#NULL!	#NULL!	#NULL!	#NULL!	#NULL!	#NULL!	#NULL!	#NULL!	#NULL!	#NULL!	#NULL!	#NULL!	#NULL!	136	26	69	4.7	69	4.92
1	1	0	31	0	0	0	0	0	0	0	1	1	1	0	0	162	37	82	5.3	113	11.2	29.2	37	8.01	139.1	34	133	189	94	94	23	76	4.7	84	12.9	30.2	42.8	2.4	83	32	78	126	239	144	18	74	5.2	81	4.59
1	0	0	46	0	0	0	0	0	0	0	1	1	0	1	0	74	15	89	5.3	129	11.35	21.8	14.5	0.99	61.6	34	145	204	118	74	17	88	5.3	95	11.35	25.6	31.9	0.99	61.6	29	69	204	198	#NULL!	#NULL!	#NULL!	#NULL!	#NULL!	#NULL!
1	0	0	40	0	0	1	0	1	1	1	0	0	1	0	1	58	12	94	5.5	69	20.8	17	16.5	12.04	98	48	83	146	157	45	11	80	5.5	85	16	17.8	20	0.6	79	41	65	123	80	#NULL!	#NULL!	#NULL!	#NULL!	#NULL!	#NULL!
1	1	0	42	0	0	0	0	1	0	0	0	0	1	1	1	141	29	94	5.4	86	18.09	20	23	25.76	71	54	181	255	93	48	25	83	4.3	79	9.53	23.1	31.9	4.91	78	40	76	132	74	#NULL!	75	89	#NULL!	97	#NULL!
1	1	0	33	0	1	0	1	1	1	1	0	0	1	0	0	185	59	83	5.4	151	31.49	32.2	46	4.01	100	39	182	251	278	186	32	83	5.8	103	31	17	31	1.07	81	30	71	120	93	134	22	92	5.2	95	17.9
1	0	0	37	0	0	0	0	0	1	1	0	0	1	0	1	46	24	84	4.9	108	20.6	15	14	9.19	59	32	168	223	120	48	16	83	4.9	95	16.86	18.4	23.9	4.34	85	25	173	219	93	#NULL!	#NULL!	#NULL!	#NULL!	#NULL!	#NULL!
1	1	0	34	0	0	0	0	0	0	0	0	0	1	0	1	166	46	90	5.7	93	21.01	16.8	17.4	26.5	108	50	122	191	132	92	75	92	5.4	85	22	37.1	100.1	14	86	38	86	142	156	92	46	94	5.4	78	22
1	0	0	65	0	0	1	0	1	1	0	0	0	1	0	0	118	22	73	5.8	100	15.2	26.3	27.9	3.29	126.6	31	83	134	241	183	26	81	5.3	81	9.64	26.5	27.6	4.23	99.1	37	86	140	185	#NULL!	#NULL!	#NULL!	#NULL!	#NULL!	#NULL!
1	1	0	64	0	1	1	0	0	0	0	0	0	0	0	0	344	55	110	5.2	128	24.9	19.6	29	20.82	116.7	54	156	235	102	327	28	93	5.3	98	12.3	22	26	10.92	87	49	163	233	123	#NULL!	26	98	#NULL!	86	#NULL!
1	0	0	56	0	1	1	0	1	0	0	0	0	1	0	1	157	190	116	5.3	76	21	47	51.7	12.5	85	76	118	211	177	94	93	108	5.3	68	11	21.7	31.5	9.6	79	61	106	182	102	#NULL!	#NULL!	#NULL!	#NULL!	#NULL!	#NULL!
1	0	0	41	0	1	0	0	0	0	0	0	0	1	1	1	182	64	83	5.4	71	35.9	19.6	20.2	10.9	68	44	112	172	125	165	58	80	4.9	57	15.4	25.4	33.2	5.14	86.5	43	84	140	171	#NULL!	#NULL!	#NULL!	#NULL!	#NULL!	#NULL!
1	0	0	55	0	1	0	1	0	0	1	0	0	1	1	1	408	53	94	5.3	213	13.6	26.6	54.1	3.2	109	41	104	178	90	269	29	99	5.1	136	23	15	37	2.2	68	36	86	145	52	#NULL!	#NULL!	#NULL!	#NULL!	#NULL!	#NULL!
1	1	1	43	1	1	1	0	1	0	0	0	0	1	0	0	44	23	73	5.1	61	5.6	21.7	28.2	4.24	83	41	62	117	150	57	21	89	5.5	70	13.1	21.9	21.4	2.51	96	42	53	110	323	41	25	81	5.1	55	5.6
1	0	0	58	1	1	0	0	1	1	0	0	0	1	0	0	677	375	112	6	115	26.4	24.6	48.6	14.06	100.2	53	79	153	57	509	244	104	6	148	26.4	22	34	14.06	100.2	55	76	154	55	#NULL!	#NULL!	#NULL!	#NULL!	#NULL!	#NULL!
0	1	0	54	0	0	0	1	1	1	1	0	0	1	0	1	334	131	121	6.3	120	16.1	32.1	54.1	10.7	92.6	61	102	185	47	#NULL!	#NULL!	#NULL!	#NULL!	#NULL!	#NULL!	#NULL!	#NULL!	#NULL!	#NULL!	#NULL!	#NULL!	#NULL!	#NULL!	178	50	112	5.5	99	24.3
1	0	0	37	0	0	0	0	0	0	0	1	1	0	0	1	81	32	81	5.4	73	29.2	30	51.2	14.49	83	70	97	183	403	63	16	85	5.1	57	15	19	35	1.9	108	66	83	162	92	#NULL!	#NULL!	#NULL!	#NULL!	#NULL!	#NULL!
1	0	0	37	0	1	0	0	1	1	1	0	0	1	0	1	152	21	103	5.6	181	31.3	13.2	11.3	36.56	81	62	111	203	66	64	19	97	5.7	94	41.1	20.9	24.6	11.29	79	37	75	130	68	#NULL!	#NULL!	#NULL!	#NULL!	#NULL!	#NULL!
1	1	0	49	0	1	0	0	0	0	0	0	0	1	1	1	31	150	88	5	152	12	30.9	46.9	12.92	77	53	122	202	132	31	41	79	5	88	12	23	28	12.92	77	48	81	146	54	33	45	82	5.2	92	11.2
1	1	0	37	0	0	1	0	1	0	0	1	1	1	0	1	86	30	83	5.1	91	22	24	33	2.7	64	44	69	130	354	48	19	83	5	85	9.29	41	57	0.65	74	37	63	117	380	48	16	86	5	75	9.29
1	1	0	20	0	0	0	0	1	1	1	0	0	1	0	1	43	28	91	6	142	24.7	21	24.6	10.77	107	45	108	178	182	37	18	90	5.6	82	17.4	24	32.1	7.79	81	37	110	164	141	37	17	80	5.2	84	17
1	0	1	31	0	0	0	0	0	0	0	0	0	1	0	1	248	62	78	5.3	92	21	23	27	36	82	31	114	165	274	145	30	76	5.1	73	12.8	27.3	44.9	7.56	76.3	41	88	145	97	#NULL!	#NULL!	#NULL!	#NULL!	#NULL!	#NULL!
1	1	1	40	0	0	0	1	1	0	0	0	0	0	1	1	277	22	136	6.8	154	22.15	20	22	5.15	87	38	122	187	66	71	15	82	5	148	29.24	25.5	32.8	4.64	88	39	122	187	68	77	14	107	5.8	106	23.2
1	1	1	36	0	1	0	0	1	1	1	0	0	0	1	1	395	316	119	6.5	277	16	57	85	6.6	121	42	139	224	194	395	133	101	6.5	132	16	57.9	131	6.6	121	42	32	96	194	210	125	94	5.8	97	11.8
1	0	1	32	0	1	0	1	1	0	0	0	0	1	0	1	314	47	96	7	62	31.9	18.2	22.2	53.54	97.1	35	90	139	174	314	106	104	7	79	31.9	63.3	158.1	53.54	97.1	39	78	133	135	#NULL!	#NULL!	#NULL!	#NULL!	#NULL!	#NULL!
1	0	1	36	0	0	1	1	1	0	1	0	0	1	1	1	208	31	93	4.8	266	28.1	27.8	45.8	6.4	82	36	148	225	137	187	13	89	4.9	82	13.2	19.4	21.1	2.76	89	35	82	133	223	#NULL!	#NULL!	#NULL!	#NULL!	#NULL!	#NULL!
1	0	1	37	0	1	0	1	0	1	1	0	0	1	0	1	415	54	185	8	264	38.3	34	61.7	7.97	95	37	172	254	128	253	17	93	6	82	10.4	15.7	18.9	5.88	96	38	138	194	69	#NULL!	#NULL!	#NULL!	#NULL!	#NULL!	#NULL!
1	0	1	46	0	0	0	0	0	1	1	0	0	1	1	1	542	32	86	5.4	186	9.08	24	28	10.77	105.2	34	116	180	443	542	18	80	5.4	98	9.08	41.1	53.1	10.77	105.2	44	87	150	315	#NULL!	#NULL!	#NULL!	#NULL!	#NULL!	#NULL!
1	1	1	37	0	1	0	0	1	0	1	0	0	0	0	1	125	71	83	5.1	174	20.38	35.4	53.1	5.28	113	42	109	180	461	100	30	83	4.6	84	14.86	20.5	32.3	3.49	117	46	63	125	189	#NULL!	16	89	#NULL!	107	#NULL!
1	0	1	41	0	1	0	0	1	0	0	0	0	0	0	1	238	75	92	5.3	264	20.9	32.2	63.8	2.3	91	35	127	203	138	279	16	93	5	137	15	17	28	1.5	96	33	104	161	48	#NULL!	#NULL!	#NULL!	#NULL!	#NULL!	#NULL!
1	0	0	33	1	0	0	0	0	0	0	0	0	1	1	1	123	25	80	5.3	136	11.8	16	10.9	7	99	43	131	199	165	98	14	90	5	99	10.92	14	11.2	8.16	79.7	44	82	145	94	#NULL!	#NULL!	#NULL!	#NULL!	#NULL!	#NULL!
0	1	1	36	0	0	0	0	0	1	0	0	0	1	0	1	210	69	77	5.9	283	29.26	26.6	38.5	6.42	97	28	102	170	602	#NULL!	#NULL!	#NULL!	#NULL!	#NULL!	#NULL!	#NULL!	#NULL!	#NULL!	#NULL!	#NULL!	#NULL!	#NULL!	#NULL!	188	167	75	5.7	163	22.5
1	1	0	55	0	1	0	0	1	1	1	0	0	1	0	1	431	44	93	5.2	170	14.88	23.3	29.9	9.65	63	36	112	177	156	431	26	97	5.2	109	14.88	21	23	9.65	63	35	87	143	97	356	24	79	5.3	79	8.13
1	0	0	43	0	1	0	0	1	0	0	0	0	1	0	0	59	25	85	5.6	102	24.38	34.5	15.9	8.09	59	39	103	162	399	48	8	86	5.5	72	19.66	20	9.6	2.76	81.4	31	87	134	79	#NULL!	#NULL!	#NULL!	#NULL!	#NULL!	#NULL!
1	0	0	50	0	0	0	1	0	1	1	0	0	1	0	1	168	48	169	7.2	211	33	15	18	4.8	95	46	175	259	85	135	21	103	5.9	152	42	20	21	1.01	91	35	84	144	150	#NULL!	#NULL!	#NULL!	#NULL!	#NULL!	#NULL!
1	1	0	53	0	0	1	1	0	1	1	1	1	1	1	1	70	38	127	6.3	183	22.2	19.95	25.7	6.3	107	58	163	255	142	34	21	111	5.7	133	22.3	16.8	24.1	0.45	85	57	163	246	77	83	19	106	5.7	105	14.3
1	0	1	67	0	1	0	0	1	1	0	0	0	1	0	1	507	61	97	5.9	198	20.4	27.6	24.1	6.36	107.2	39	211	288	295	507	61	97	5.9	198	20.4	27.6	24.1	6.36	107.2	39	211	288	295	#NULL!	#NULL!	#NULL!	#NULL!	#NULL!	#NULL!
1	0	0	62	1	1	0	1	1	0	0	0	0	0	0	1	105	84	117	7.1	102	26.39	21.2	26	14.21	76.6	48	87	155	110	59	42	97	6.1	77	14.12	17.9	26.5	10.45	81.9	46	80	142	75	#NULL!	#NULL!	#NULL!	#NULL!	#NULL!	#NULL!
1	0	1	38	0	1	1	0	1	1	0	0	0	1	0	1	197	71	89	5.6	106	12	21.5	35.6	12.24	95	63	164	249	131	231	29	84	4.8	55	7.7	33.9	22.3	4.3	107	63	88	165	438	#NULL!	#NULL!	#NULL!	#NULL!	#NULL!	#NULL!
1	0	0	36	0	1	0	0	0	1	1	0	0	0	0	1	152	25	82	5.8	83	12.2	34.7	33.9	2.97	93	58	136	212	834	152	14	77	5.8	81	12.2	24	27	2.97	93	52	102	171	105	#NULL!	#NULL!	#NULL!	#NULL!	#NULL!	#NULL!
1	0	1	38	1	1	0	0	0	0	0	0	0	1	0	1	359	205	114	5.5	257	15.6	53	49.4	6.72	97.2	35	119	191	112	359	65	96	5.5	143	15.6	64	76.3	6.72	97.2	43	66	132	112	#NULL!	#NULL!	#NULL!	#NULL!	#NULL!	#NULL!
1	1	1	19	0	0	0	0	0	0	0	0	0	1	0	1	129	24	91	5.4	167	34.8	9.7	23	5.17	93.3	34	74	133	91	89	11	80	5.4	90	15.4	17.2	18	3	61.8	28	53	98	106	#NULL!	8	78	#NULL!	68	#NULL!
1	0	0	40	1	1	0	0	1	0	0	1	1	1	1	1	84	23	98	5.4	133	36.1	18	14.8	4.47	93.2	53	103	179	238	50	15	93	5.4	99	33	19	16	5.4	93	45	92	156	264	#NULL!	#NULL!	#NULL!	#NULL!	#NULL!	#NULL!
1	1	0	40	0	1	0	1	0	0	0	0	0	1	1	0	81	32	85	5.7	98	11.6	17	12	11.8	69	35	139	195	142	44	14	82	5.6	76	9.87	20.2	15.1	8.89	61.5	33	96	146	104	63	24	81	5.4	85	8.9
1	1	0	60	0	0	0	1	0	1	0	0	0	0	0	0	73	63	162	8.3	125	15.5	23.1	40.1	0.89	95.2	30	56	107	104	43	26	112	6.4	113	16.1	22.6	25.2	0.55	109	31	52	103	100	43	18	87	6	93	16.1
1	1	0	76	0	0	0	0	0	0	0	1	1	0	0	1	135	497	110	6.5	116	15.44	45.3	72.9	3.91	82	50	170	244	237	95	52	97	6	106	17.82	24.1	24.7	3.91	87	53	57	129	158	102	61	84	6.1	117	27.45
1	0	0	56	0	1	0	1	1	1	1	0	0	1	0	1	216	16	115	6.5	143	31.7	12.5	13.4	2.89	80.2	31	101	156	90	224	12	106	6	97	20	15.6	16.9	1.59	74.4	36	56	110	74	#NULL!	#NULL!	#NULL!	#NULL!	#NULL!	#NULL!
1	0	0	56	1	1	0	0	1	1	1	0	0	1	0	1	251	58	115	6.2	133	26.5	17.8	29.9	7.82	109.5	47	183	257	124	287	27	106	6.2	98	20.6	18	32.5	3.52	82.4	52	89	160	114	#NULL!	#NULL!	#NULL!	#NULL!	#NULL!	#NULL!
1	0	0	40	1	0	0	0	1	0	0	0	0	0	0	1	189	29	108	5.9	85	25.1	19.9	25.3	8.36	98	78	130	226	79	165	19	88	5.6	65	24.9	17	17.1	3.16	77	56	71	141	62	#NULL!	#NULL!	#NULL!	#NULL!	#NULL!	#NULL!
1	0	0	68	0	0	0	1	0	1	0	0	0	0	1	1	151	37	105	5.6	77	22.1	26.2	26.5	3.92	93.6	54	123	194	121	138	29	100	5.5	70	37	39	43	2.4	99	52	145	214	70	#NULL!	#NULL!	#NULL!	#NULL!	#NULL!	#NULL!
1	1	1	22	1	1	1	0	0	1	0	0	0	1	0	0	118	63	71	5.4	108	10.4	26.7	61.4	14.19	102	44	164	230	140	54	29	76	4.7	105	12.7	18.5	48.9	13.29	69	34	71	124	116	111	52	77	5.3	102	12.6
1	1	1	20	0	0	0	0	1	0	0	0	0	1	1	0	293	51	85	5.3	98	23.7	18.4	22.6	27.14	84.4	35	109	163	131	159	14	69	4.9	56	12.4	20	15.3	15.56	74.3	38	78	130	114	#NULL!	11	75	#NULL!	58	#NULL!
1	0	0	19	0	0	0	0	1	0	0	0	0	1	0	1	59	41	77	5.1	153	30	20.5	25.3	6.17	85.5	64	81	170	59	59	41	77	5.1	153	30	20.5	25.3	6.17	85.5	64	81	170	59	#NULL!	#NULL!	#NULL!	#NULL!	#NULL!	#NULL!
1	0	1	46	0	1	0	0	0	0	0	0	0	1	1	1	221	80	83	6.3	281	34	30.3	40.4	7.05	70	26	136	205	106	150	38	86	6	181	18.4	26.1	36.8	7.28	82	36	120	186	64	#NULL!	#NULL!	#NULL!	#NULL!	#NULL!	#NULL!
1	0	1	44	0	0	1	0	1	0	0	0	0	1	0	1	42	35	86	4.7	83	20.7	23.5	19.4	12.66	120.4	33	99	149	324	56	25	92	4.8	106	18.8	24	30	12.01	93.3	33	77	129	110	#NULL!	#NULL!	#NULL!	#NULL!	#NULL!	#NULL!
1	0	1	65	1	1	0	0	1	0	0	0	0	1	0	1	18	54	109	6.4	100	22	33	49	7.17	89.2	39	109	168	328	18	54	109	6.4	100	22	33	49	7.17	89.2	39	109	168	328	#NULL!	#NULL!	#NULL!	#NULL!	#NULL!	#NULL!
1	0	1	34	0	1	0	0	1	0	0	0	0	1	0	1	343	10	80	4.7	104	11.7	32.3	39.8	5.71	107.4	33	81	134	73	242	10	80	4.6	104	6.76	32.3	39.8	1.48	102.8	33	81	134	73	#NULL!	#NULL!	#NULL!	#NULL!	#NULL!	#NULL!
1	0	0	34	0	0	1	0	0	0	0	0	0	1	0	0	140	25	75	5.3	104	13.81	26.2	32.8	13.56	87	38	173	234	175	99	17	79	4.8	97	17.25	39	50	5.25	83	36	114	170	199	#NULL!	#NULL!	#NULL!	#NULL!	#NULL!	#NULL!
1	1	1	49	0	0	1	0	1	0	0	0	0	1	1	1	276	28	82	5.4	87	16	35	27	1.9	90	54	106	178	385	276	18	94	5.4	97	16	27	26	1.9	90	54	83	156	117	276	22	82	5.1	96	13.2
1	1	1	37	0	1	0	1	0	0	1	0	0	1	0	1	833	42	101	5.1	204	53	28.9	61.2	10.13	100.7	34	137	205	178	801	25	91	4.4	150	33.4	36.9	101	3.31	96.4	35	132	195	175	673	19	85	4.4	150	58.4
1	0	0	64	0	0	1	0	1	1	0	0	0	1	0	1	122	18	92	6	67	23.9	16	17	2.6	84	55	80	149	83	176	20	97	5.8	81	17	23.4	31.6	5.6	87	57	72	145	146	#NULL!	#NULL!	#NULL!	#NULL!	#NULL!	#NULL!
1	0	1	64	0	1	1	1	1	0	0	0	0	1	0	1	932	32	92	5.1	79	16.8	25	20	2.83	92	51	66	133	205	734	26	87	5.5	68	8.93	23	21	2.29	88	50	62	126	93	#NULL!	#NULL!	#NULL!	#NULL!	#NULL!	#NULL!
1	0	1	29	0	1	1	0	0	0	0	0	0	1	0	1	463	48	79	5.4	118	20	24.4	29	20.09	102	36	156	216	231	440	47	92	5.4	188	20	31	50	20.09	102	33	123	186	204	#NULL!	#NULL!	#NULL!	#NULL!	#NULL!	#NULL!
1	0	0	26	0	1	0	0	0	0	0	0	0	1	0	1	266	156	79	5.1	117	14	36	63	8.2	96	42	106	169	65	124	101	84	4.9	74	12.5	89.9	51.1	6.6	80	39	86	141	255	#NULL!	#NULL!	#NULL!	#NULL!	#NULL!	#NULL!
1	0	1	34	0	0	1	0	0	0	0	0	0	0	1	0	254	20	72	5.2	95	9.72	29.7	14.3	2.04	96.1	27	160	207	187	193	17	68	4.8	118	11.64	31.6	10.7	8.06	70	21	128	172	275	#NULL!	#NULL!	#NULL!	#NULL!	#NULL!	#NULL!
1	1	0	72	0	1	0	0	0	1	1	0	0	1	0	1	254	21	112	5.6	159	9.93	23.2	17.5	5.91	80	44	150	223	265	190	18	96	5.8	114	10.9	23.1	27.6	2.05	78	36	74	130	235	189	18	102	5.6	109	11
1	1	0	38	0	0	0	0	0	0	0	1	1	0	0	0	86	20	82	5.3	76	32.5	21.8	18.4	13.12	104	44	84	145	227	45	15	79	5.1	64	19	21	25	9.8	97	39	79	132	228	69	11	76	4.9	56	8.67
1	0	0	52	0	1	0	1	0	0	0	0	0	1	1	1	92	14	95	5.4	179	9	20.1	24	12.9	85	40	126	196	69	92	25	111	5.4	183	9	15.1	15.9	12.9	82	36	126	192	69	#NULL!	#NULL!	#NULL!	#NULL!	#NULL!	#NULL!
1	1	0	77	0	1	1	0	1	1	0	1	1	1	0	0	144	35	99	6.3	66	17	19.5	13.5	1.67	92.5	53	41	109	49	248	24	100	6.4	71	15.4	20.5	15.9	2.15	74	48	31	94	59	207	24	95	6	62	10.7
0	1	0	73	0	0	0	0	1	0	0	0	0	0	0	1	212	28	99	6.2	93	20.3	18.7	14.1	5.23	77	70	133	222	224	#NULL!	#NULL!	#NULL!	#NULL!	#NULL!	#NULL!	#NULL!	#NULL!	#NULL!	#NULL!	#NULL!	#NULL!	#NULL!	#NULL!	226	18	103	6.1	70	19.3
1	1	0	72	1	1	0	1	0	0	0	0	0	1	1	1	308	54	118	6.2	25.2	32.6	27.2	17.1	1.29	124.8	76	118	220	649	308	52	91	6.2	87	32.6	51.1	38	1.96	124.8	63	36	116	270	443	87	86	5.9	58	11.9
1	0	0	71	0	0	0	1	0	0	0	0	0	1	0	0	255	144	137	6.6	76	23.6	15.8	21.7	3.4	96.1	54	50	120	134	362	153	120	6.2	97	29.3	26.9	46.3	1.59	98.2	50	52	120	81	#NULL!	#NULL!	#NULL!	#NULL!	#NULL!	#NULL!
[truncated: 49 more columns]
